# Supplementary material for: Satellite glial cells drive the transition from acute to chronic pain in a rat model of hyperalgesic priming
Source: Front Mol Neurosci. 2023 Feb 2;16:1089162. doi: 10.3389/fnmol.2023.1089162 (PMC9931746; doi:10.3389/fnmol.2023.1089162)
Supplement: Supplementary file 2 [file Table_1.XLSX]

## Sheet: 1635469043441_814e51608001
Gene ID	Gene Symbol	Type	HP4h_1 Expression	HP4h_2 Expression	HP4h_3 Expression	sHP4h_1 Expression	sHP4h_2 Expression	sHP4h_3 Expression	HP4h Expression	sHP4h Expression	HP4h_1 Read Count	HP4h_2 Read Count	HP4h_3 Read Count	sHP4h_1 Read Count	sHP4h_2 Read Count	sHP4h_3 Read Count	HP4h Average Read Count	sHP4h Average Read Count	log2 (HP4h / sHP4h)	log2 (HP / C)	log2 (M / C)	log2 (sHP / C)	log2 (HP / M)	Pvalue(HP4h / sHP4h)	Pvalue(HP / C)	Pvalue(M / C)	Pvalue(sHP / C)	Pvalue(HP / M)	Qvalue (HP4h / sHP4h)	Qvalue (HP / C)	Qvalue (M / C)	Qvalue (sHP / C)	Qvalue (HP / M)
100034253	'Gnl3l'	mRNA	26.77	33.71	12.3	27.47	25.18	34.77	24.26	29.14	684	879	306	711	656	909	623	758.667	-0.240092	-0.593177	0.0104515	-0.343309	-0.597737	9.05994e-08	0.0372502	0.924793	0.00833899	0.0421158	1.21479e-06	0.25791	0.998776	0.0888789	0.266579
100036582	'Olr1867'	mRNA
100036765	'Ccdc92'	mRNA	285.58	277.8	296.11	283.75	302.61	315.83	286.497	300.73	7934.26	7886.6	8017.11	7999.6	8581.92	8994.54	7945.99	8525.35	-0.0573905	0.118314	-0.0974794	0.168441	0.221417	9.80401e-06	0.16081	0.0767018	0.0227321	0.00548648	9.31925e-05	0.540566	0.998776	0.16883	0.0761364
100049583	'Trex1'	mRNA	14.4	9.72	10.62	12.01	12.09	14.55	11.58	12.8833	193	131	137	160	163	195	153.667	172.667	-0.124043	0.142151	-0.124307	0.25935	0.270512	0.178929	0.52631	0.512813	0.159501	0.249432	0.352144	0.88336	0.998776	0.531232	0.660394
100101439	'Vom2r21'	mRNA
100124593	'Cxcr6'	mRNA	0.07	0.07	0	0.22	0	0	0.0466667	0.0733333	1	1	0	3	0	0	0.666667	1	-0.54082	0.94127	1.53968	1.49328	-0.598394	0.678227	0.764298	0.578941	0.642831	0.801351	0.816404	0.950386	0.998776	0.932741	0.955309
100125361	'Zfp867'	mRNA	1.71	2.2	1.85	1.55	1.69	1.92	1.92	1.72	69	91	73	64	70	80	77.6667	71.3333	0.166861	0.291967	0.160792	0.121409	0.136515	0.22164	0.308388	0.55864	0.668904	0.598114	0.409128	0.718575	0.998776	0.938653	0.920494
100125362	'LOC100125362'	mRNA	30.41	39.04	34.24	35.63	26.61	37.46	34.5633	33.2333	2546	3376	2816	3068	2297	3269	2912.67	2878	0.0614162	0.304672	0.180985	0.238538	0.129477	0.00501836	0.0226434	0.0274644	0.0663255	0.27304	0.0218751	0.195881	0.998776	0.328382	0.684585
100125363	'Fbxl13'	mRNA	0.16	0.09	0.17	0.13	0.09	0.22	0.14	0.146667	5	3	5	4	3	7	4.33333	4.66667	-0.062773	0.451392	-0.25709	0.500899	0.711002	0.910021	0.663245	0.84584	0.635915	0.577092	0.967527	0.932359	0.998776	0.932741	0.909407
100125364	'LOC100125364'	mRNA	20.38	20.01	22.98	18.53	20.27	21.44	21.1233	20.08	739.69	739.66	813.99	683	751	800	764.447	744.667	0.0819633	0.0244227	0.132555	-0.0646452	-0.10233	0.0559521	0.856042	0.20077	0.581504	0.406157	0.150787	0.96077	0.998776	0.918357	0.803337
100125367	'LOC100125367'	mRNA	6.12	4.04	4.32	4.84	5.4	4.83	4.82667	5.02333	169.01	112.59	115.9	136.72	155.6	137.7	132.5	143.34	-0.0693067	0.301268	0.160663	0.363079	0.146683	0.489724	0.217293	0.431128	0.0672342	0.551532	0.68126	0.621852	0.998776	0.331641	0.894618
100125368	'LOC100125368'	mRNA	1.86	1.56	2.15	2.31	2.02	2.03	1.85667	2.12	57.77	48.46	67.7	68	61.01	58	57.9767	62.3367	-0.0604664	-0.000939858	0.150257	0.0641091	-0.145724	0.690611	0.997541	0.58618	0.819383	0.624495	0.824938	0.998857	0.998776	0.95385	0.929273
100125370	'Nadk'	mRNA	15.38	18.49	18.8	19.54	17.46	15.95	17.5567	17.65	666	843	809	890	804	732	772.667	808.667	-0.0215568	-0.0835291	-0.0361298	-0.0685294	-0.0418259	0.606864	0.542706	0.705123	0.538975	0.758997	0.766471	0.892849	0.998776	0.895959	0.955309
100125372	'Ces1f'	mRNA	0.33	0.11	0.34	0.11	0.11	0.25	0.26	0.156667	9	3	9	3	3	7	7	4.33333	0.73602	0.149162	-0.0264689	-0.604702	0.181828	0.142527	0.856731	0.974192	0.506724	0.831614	0.302147	0.960806	0.998776	0.878405	0.955563
100125373	'Pnrc2'	mRNA	31.96	29.71	31.02	30.07	28.3	27.05	30.8967	28.4733	848	805	802	809	766	735	818.333	770	0.131972	-0.0914926	0.175903	-0.230437	-0.262015	0.00159516	0.489173	0.100057	0.0502293	0.0151497	0.00825995	0.865366	0.998776	0.278088	0.146086
100125374	'Adat3'	mRNA	1.37	1.84	1.19	1.25	1.43	1.26	1.46667	1.31333	27	35	22	24	27.6	25	28	25.5333	0.177187	0.169731	-0.367378	-0.0190437	0.542122	0.436658	0.68097	0.417637	0.963541	0.234969	0.634107	0.939571	0.998776	0.999537	0.643343
100125378	'Nudcd3'	mRNA	15.15	22.14	6.75	16.58	18.79	17.38	14.68	17.5833	89	126	37	92	107	96	84	98.3333	-0.183149	-0.712705	-0.405413	-0.518509	-0.305745	0.13825	0.0524324	0.0565016	0.0118906	0.439331	0.295905	0.308948	0.998776	0.110033	0.829842
100125384	'LOC100125384'	mRNA	0	0.05	0	0	0	0	0.0166667	0	0	1	0	0	0	0	0.333333	0		1.02976	1.10639		-0.0710441		0.800761	0.786282		0.986109		0.950386	0.998776		0.997642
100125385	'Mroh1'	mRNA	4.67	5.96	1.89	5.57	4.06	7.96	4.17333	5.86333	94	122	37	113	83	163	84.3333	119.667	-0.460704	-0.735914	-0.130141	-0.26585	-0.603665	8.84589e-05	0.0448822	0.589873	0.30446	0.140803	0.000670484	0.283631	0.998776	0.720384	0.507266
100125595	'Rs1'	mRNA
100126191	'Rab1b'	mRNA	34.05	10.98	19.24	18.18	28.99	25.42	21.4233	24.1967	894.68	294.48	492.35	484.27	776.98	683.8	560.503	648.35	-0.165908	-1.07575	-0.0117024	-0.920988	-1.05936	0.000543506	0.0301686	0.971307	2.12541e-06	0.0400646	0.00326757	0.231375	0.998776	0.000173706	0.259483
100126231	'Mln'	mRNA
100134827	'Hiatl3'	mRNA	10.83	10.22	22.39	16.02	12.01	8.89	14.48	12.3067	429.39	415.84	868.48	648.2	488.32	363.92	571.237	500.147	0.23588	0.0719661	0.101283	-0.186255	-0.0244512	3.65825e-06	0.79868	0.31689	0.300044	0.931637	3.79622e-05	0.950386	0.998776	0.71524	0.99205
100134871	'LOC100134871'	mRNA	40.54	68.95	78.88	135.44	60.44	74.64	62.79	90.1733	295.54	493.4	542.27	949.72	432.72	522.84	443.737	635.093	-0.473123	-1.0434	0.342852	-0.581272	-1.37967	2.14578e-20	0.146879	0.666566	0.434422	0.00917358	9.7503e-19	0.517253	0.998776	0.836108	0.106314
100137086	'Jmjd7'	mRNA	1.53	1.62	0.91	0.93	0.92	1.79	1.35333	1.21333	28	30	16	17	17	33	24.6667	22.3333	0.187506	0.315984	0.178848	0.129762	0.143518	0.440576	0.511119	0.710738	0.797761	0.76685	0.637995	0.877745	0.998776	0.953048	0.955309
100145871	'Adh5'	mRNA	57.34	48.88	56.7	52.45	55.08	50.41	54.3067	52.6467	1092	945	1047	1005	1064	974	1028	1014.33	0.0634506	-0.0564691	-0.031485	-0.128149	-0.019669	0.0851724	0.631335	0.69533	0.154274	0.86631	0.206049	0.930934	0.998776	0.523342	0.968134
100147704	'Usp43'	mRNA	0.24	0.43	0.11	0.34	0.43	0.13	0.26	0.3	11	20	5	16	20	6	12	14	-0.17825	-0.135704	-0.455603	0.0541201	0.323823	0.585876	0.83736	0.460102	0.931111	0.652168	0.750019	0.954613	0.998776	0.990618	0.935462
100151767	'Nkapd1'	mRNA	8.43	8.77	8.54	9.26	7.79	8.21	8.58	8.42	300	322	303	343	288	305	308.333	312	0.027087	-0.0822961	0.140393	-0.115634	-0.217037	0.685477	0.561973	0.271423	0.41338	0.106569	0.821094	0.902913	0.998776	0.822745	0.440098
100158223	'Zfp786'	mRNA	0.77	1.2	0.76	0.74	0.82	1.25	0.91	0.936667	50	57	49	53	48	72	52	57.6667	-0.105084	0.202575	0.0407884	0.302789	0.16759	0.509136	0.500987	0.896059	0.336461	0.578971	0.69552	0.870837	0.998776	0.755523	0.910528
100158225	'Tedc2'	mRNA	2.63	2.79	2.56	2.46	3.01	3.2	2.66	2.89	73.67	79.95	70	70	86	92	74.54	82.6667	-0.105149	0.119142	0.217381	0.229871	-0.0924516	0.428992	0.641538	0.388229	0.376788	0.707135	0.630351	0.930934	0.998776	0.790837	0.952927
100158232	'Zfp9'	mRNA	6.01	6.3	5.93	6.5	5.88	7	6.08	6.46	340	368	328	378	344	410	345.333	377.333	-0.0837078	0.00636451	0.094111	0.0847269	-0.082342	0.176942	0.965744	0.47622	0.553495	0.532114	0.349417	0.995551	0.998776	0.903965	0.883024
100158233	'Slc35a2'	mRNA	14.06	14.08	14.11	14.98	12.79	14.06	14.0833	13.9433	379	384	368	401	350	383	377	378	0.0403205	0.109482	0.138469	0.0628828	-0.023378	0.505988	0.397412	0.246947	0.622546	0.853076	0.692692	0.799338	0.998776	0.932741	0.962176
100169711	'Lcn11'	mRNA
100169747	'Phykpl'	mRNA	0.8	0.63	0.47	0.63	0.67	0.7	0.633333	0.666667	28.45	24.07	18.47	21.68	22.52	23.21	23.6633	22.47	0.118795	0.064436	0.0250605	-0.0674594	0.0446026	0.628172	0.883157	0.954371	0.878363	0.919761	0.783538	0.969978	0.998776	0.972761	0.988422
100174909	'Smim11'	mRNA	13.84	14.6	16.8	13.59	18.58	11.6	15.08	14.59	78	81	89	72	104	63	82.6667	79.6667	0.0974717	0.135712	0.175366	0.0309465	-0.0333141	0.45599	0.634862	0.52558	0.919014	0.899433	0.651611	0.930934	0.998776	0.985347	0.980814
100174910	'LOC100174910'	mRNA	9.43	6.41	6.88	5.86	6.67	4.95	7.57333	5.82667	150	103	100	95	105	88	117.667	96	0.337742	0.454399	-0.0100324	0.111231	0.469917	0.00311594	0.08082	0.966513	0.63464	0.0745576	0.0146316	0.385914	0.998776	0.932741	0.365256
100188932	'Ost4'	mRNA	214.36	194.68	242.76	204.39	223.14	226.55	217.267	218.027	1124	992	1199	1007	1117	1118	1105	1080.67	0.076267	-0.476133	0.00390041	-0.562277	-0.473668	0.0323158	0.000266716	0.963642	1.02433e-09	0.000508177	0.0993662	0.0121631	0.998776	2.25841e-07	0.0147855
100188933	'Fam229b'	mRNA	10.32	9.2	11.62	8.58	11.74	10.47	10.38	10.2633	78	68	81	62	87	75	75.6667	74.6667	0.0633358	0.364777	0.057903	0.292584	0.312111	0.641086	0.2239	0.842923	0.32787	0.241111	0.790387	0.630958	0.998776	0.746576	0.650833
100188934	'Ctxn3'	mRNA	16.13	12.31	12.68	18.15	15.85	16.72	13.7067	16.9067	329	255	251	373	328	347	278.333	349.333	-0.283648	-0.735573	0.0327879	-0.458318	-0.762808	2.11507e-05	1.01122e-05	0.773714	0.000404596	1.22264e-06	0.000186105	0.00108384	0.998776	0.0109399	0.000147729
100188936	'Ormdl1'	mRNA	6.13	4.4	5.34	3.48	4.34	4.87	5.29	4.23	95	69	80	54	68	76	81.3333	66	0.345523	0.335416	0.00241991	-0.0180587	0.338154	0.0120428	0.207544	0.992662	0.94744	0.217953	0.0450983	0.606863	0.998776	0.997359	0.622113
100188937	'Cox7c'	mRNA	439.16	309.61	511.2	350.72	389.35	249.56	419.99	329.877	2223	1501	2391	1652	1890	1167	2038.33	1569.67	0.421074	0.368306	0.107811	-0.0670354	0.266564	1.19641e-51	0.0624989	0.302642	0.669767	0.177966	1.85587e-49	0.339105	0.998776	0.938804	0.565212
100188944	'Pnkd'	mRNA	102.8	92	112.16	106.78	108.15	99	102.32	104.643	3031	2921	3206	3267	3431	3287	3052.67	3328.33	-0.0805877	-0.0147598	-0.0209651	0.0571369	0.011639	0.000111958	0.904566	0.813962	0.543377	0.915513	0.00082295	0.977912	0.998776	0.898254	0.986852
100188984	'Zfp951'	mRNA	0.16	0.15	0.32	0.12	0.5	0.19	0.21	0.27	4	4	8	3	13	5	5.33333	7	-0.348175	-0.509534	0.336536	-0.176007	-0.841828	0.464983	0.568974	0.660855	0.844109	0.296701	0.658864	0.907441	0.998776	0.96036	0.710215
100189544	'Nrn1l'	mRNA	1.93	0.7	1.17	0.72	1.27	1.15	1.26667	1.04667	14	5	8	5	9	8	9	7.33333	0.339598	-0.173287	-0.207829	-0.521866	0.0373316	0.41121	0.804152	0.767242	0.459161	0.962494	0.612577	0.950386	0.998776	0.852492	0.997642
100190895	'Rhox3'	mRNA	0	0	0	0	0.09	0	0	0.03	0	0	0	0	1	0	0	0.333333		-2.38149	-0.511866	-1.47095	-1.84201		0.516548	0.829863	0.604285	0.648935		0.880319	0.998776	0.928628	0.935462
100190936	'Rnf123'	mRNA	22.28	24.7	18.22	22.1	22.14	24.63	21.7333	22.9567	1437.24	1652.33	1149.88	1459.72	1474.25	1654.99	1413.15	1529.65	-0.0701479	0.126218	-0.108887	0.195592	0.240499	0.0223929	0.339222	0.166122	0.0283358	0.0711706	0.074826	0.749519	0.998776	0.193195	0.356888
100192205	'Hsbp1l1'	mRNA	3.59	2.85	2.72	2.64	4.01	1.34	3.05333	2.66333	18	17	21	19	31	13	18.6667	21	-0.125783	-0.143931	-0.0345068	-0.0264761	-0.102506	0.634673	0.779889	0.946648	0.960836	0.840631	0.785252	0.950386	0.998776	0.999537	0.958204
100192313	'Atxn7l3b'	mRNA	63	62.99	66.53	65.86	62.01	64.36	64.1733	64.0767	3272	3364	3386	3501	3308	3462	3340.67	3423.67	0.00873599	0.0722977	-0.0206423	0.0562735	0.0985245	0.666209	0.414118	0.739824	0.426328	0.241437	0.809437	0.810757	0.998776	0.831745	0.651347
100192314	'Inafm1'	mRNA	4.09	3.21	5.66	5.94	4.98	3.35	4.32	4.75667	84	67	113	123	104	70	88	99	-0.125783	-0.0436548	-0.0294606	0.066826	-0.00917784	0.302218	0.891397	0.907588	0.817616	0.974944	0.503996	0.972836	0.998776	0.953078	0.997642
100196907	'Tmem59'	mRNA	195.16	181.38	223.74	204.36	212.7	184.16	200.093	200.407	4035	3813	4491	4260	4468	3873	4113	4200.33	0.0138294	0.143492	0.0310767	0.119849	0.118173	0.449025	0.217586	0.617112	0.136677	0.314952	0.646433	0.622034	0.998776	0.490321	0.726136
100216475	'Hexdc'	mRNA	5.09	7.24	6.07	6.81	6.59	5.18	6.13333	6.19333	131	190	152	177	173	136	157.667	162	0.00502607	0.156966	0.132625	0.148623	0.0304699	0.95698	0.478356	0.47943	0.465325	0.88296	0.990845	0.860443	0.998776	0.855665	0.97394
100233176	'Gon7'	mRNA	26.1	23.93	27.25	21.61	29.55	23.79	25.76	24.9833	607.92	576.41	579.81	491.33	720.65	599.82	588.047	603.933	0.00568354	-0.284286	-0.177138	-0.295608	-0.102426	0.906231	0.0109024	0.180814	0.0386107	0.545505	0.965294	0.129224	0.998776	0.236084	0.89068
100233177	'Zfp949'	mRNA	2.22	2.46	1.52	3.24	1.36	2.76	2.06667	2.45333	96	110	66	145	61	124	90.6667	110	-0.234717	-0.318745	-0.141018	-0.0854441	-0.171919	0.0464398	0.193455	0.534294	0.770546	0.545643	0.131019	0.589563	0.998776	0.953048	0.890702
100233213	'Insyn2'	mRNA	1.43	1.72	1.35	2	1.39	1.55	1.5	1.64667	99	121	93	139	104	112	104.333	118.333	-0.137514	-0.802358	-0.241839	-0.668595	-0.554862	0.218461	3.24779e-05	0.145436	0.000494431	0.00595119	0.404734	0.00246455	0.998776	0.0125838	0.0809857
100270669	'Riiad1'	mRNA	0.81	0.04	0.24	0.37	0.36	0.09	0.363333	0.273333	14	1	1	4	4	2	5.33333	3.33333	0.722214	0.900361	-0.425897	0.17641	1.33084	0.208024	0.546747	0.766975	0.892365	0.347965	0.391014	0.895618	0.998776	0.976851	0.754981
100270678	'Spns2'	mRNA	6.17	7.05	6.59	6.73	7.11	7.46	6.60333	7.1	320.29	372.3	342.04	355.75	376.65	388.05	344.877	373.483	-0.0708211	0.0832014	-0.106227	0.147577	0.194753	0.254676	0.560785	0.460642	0.258553	0.235531	0.450029	0.902304	0.998776	0.670463	0.643901
100270683	'Tas1r2'	mRNA
100271845	'LOC100271845'	mRNA
100294508	'LOC100294508'	mRNA	25.01	24.66	21.85	26.48	25.74	26.91	23.84	26.3767	1577	1612	1333	1712	1662	1754	1507.33	1709.33	-0.137293	-0.156156	-0.103863	-0.0224867	-0.0469444	3.01051e-06	0.141469	0.204654	0.785303	0.659005	3.17347e-05	0.507624	0.998776	0.953048	0.935462
100301568	'Abo'	mRNA	5.97	5.36	3.58	5.07	4.48	4.94	4.97	4.83	127	116	74	109	97	107	105.667	104.333	0.0624624	-0.0687866	-0.0740006	-0.131735	0.010425	0.586866	0.796912	0.736641	0.553223	0.968392	0.750857	0.950386	0.998776	0.90388	0.997642
100302372	'LOC100302372'	mRNA	0.93	1	0.54	1	0.89	0.75	0.823333	0.88	56	62	30	63	57	48	49.3333	56	-0.138722	-0.270344	0.165157	-0.128255	-0.430459	0.393196	0.468017	0.583467	0.682995	0.220008	0.595503	0.853973	0.998776	0.946493	0.625397
100302373	'Ctxn2'	mRNA	1.54	1.83	0.77	1.28	0.83	0.77	1.38	0.96	11	14	11	10	10	12	12	10.6667	0.214067	-0.156732	0.0816545	-0.374471	-0.232704	0.541006	0.782031	0.886583	0.529894	0.694154	0.722385	0.950386	0.998776	0.893016	0.948041
100302405	'Zfp958'	mRNA	10.45	10.8	14.34	10.76	9.64	11.3	11.8633	10.5667	446	473	599	469	422	498	506	463	0.172267	0.54181	0.30003	0.357503	0.247205	0.00129244	0.00669868	0.0358087	0.0214692	0.147598	0.00693181	0.0956213	0.998776	0.162571	0.518322
100302447	'Cox16'	mRNA	27.01	20.19	34.88	27.98	24.83	26.22	27.36	26.3433	401	331	458	388	381	363	396.667	377.333	0.11623	0.21474	0.03852	0.0862577	0.181016	0.0522683	0.255134	0.771543	0.526246	0.315788	0.143371	0.666114	0.998776	0.891646	0.726282
100302453	'Mettl9'	mRNA	32.08	37.62	58.82	44.43	39.44	31.97	42.84	38.6133	665	795	1153	928	821	673	871	807.333	0.15365	0.0625107	0.150918	-0.106275	-0.0813201	0.000158382	0.767515	0.0988343	0.398385	0.70666	0.00111762	0.950386	0.998776	0.809225	0.952735
100302465	'LOC100302465'	mRNA	0.37	0.34	0.33	0.32	0.16	0.48	0.346667	0.32	16	15	14	14	7	21	15	14	0.143678	-0.418119	-0.322759	-0.568601	-0.0900782	0.6424	0.392009	0.513092	0.31015	0.862957	0.791492	0.794501	0.998776	0.727365	0.96664
100303643	'Fcgbp'	mRNA	0.52	0.71	1.17	0.77	0.48	0.56	0.8	0.603333	62	88	138	95	60	70	96	75	0.400286	-0.139	-0.145473	-0.556169	0.0104966	0.00174563	0.680801	0.538877	0.0363667	0.975841	0.00891086	0.939451	0.998776	0.226212	0.997642
100310845	'Uty'	mRNA	0.52	0.66	0.2	0.5	0.35	0.49	0.46	0.446667	27.08	34.2	10.42	27.21	19.08	26.45	23.9	24.2467	0.0233664	-0.136645	0.531102	-0.152401	-0.65962	0.922464	0.799268	0.224956	0.733917	0.223837	0.974166	0.950386	0.998776	0.953048	0.629829
100310874	'Parpbp'	mRNA	0.16	0.18	0.14	0.17	0.22	0.24	0.16	0.21	10	12	7	11	12	14.75	9.66667	12.5833	-0.336282	-0.326274	0.0699694	-0.0186027	-0.390603	0.343063	0.61382	0.908254	0.975711	0.534283	0.547745	0.928852	0.998776	0.999537	0.884256
100310875	'Tas2r110'	mRNA
100310876	'Tas2r136'	mRNA
100310877	'Tas2r116'	mRNA
100310878	'Tas2r106'	mRNA
100310879	'Tas2r104'	mRNA
100310880	'Tas2r117'	mRNA
100310881	'Tas2r129'	mRNA
100310885	'Tas2r113'	mRNA
100310886	'Tas2r103'	mRNA
100312665	'Vom1r9'	mRNA
100312671	'Vom1r60'	mRNA
100312735	'Vom1r103'	mRNA
100312751	'Vom1r64'	mRNA
100312945	'Vom1r17'	mRNA
100312982	'Ddx3'	mRNA	14.67	16.71	16.23	14.38	14.04	13.64	15.87	14.02	872	968	982	868	825	799	940.667	830.667	0.223556	0.287881	0.24646	0.0566725	0.0469677	1.67102e-08	0.0528649	0.0324237	0.652986	0.682244	2.49323e-07	0.310468	0.998776	0.933118	0.945292
100312983	'Kdm5d'	mRNA	6.3	6.7	6.06	6.71	6.79	6.4	6.35333	6.63333	528	580	499.97	578	586.93	558	535.99	574.31	-0.0554814	0.182973	0.156776	0.234108	0.0319437	0.267214	0.126447	0.143995	0.0325376	0.784918	0.463983	0.480648	0.998776	0.209703	0.955309
100312984	'Eif2s3y'	mRNA	62.13	54.53	55.11	53.15	52.92	53.52	57.2567	53.1967	1513	1354	1306	1310	1313	1331.9	1391	1318.3	0.121586	0.279017	0.30061	0.150727	-0.0164353	0.000145463	0.0704487	0.0103695	0.237391	0.876061	0.00103703	0.361166	0.787348	0.644347	0.972299
100322884	'Nemf'	mRNA	11.68	10.65	13.53	10.5	10.99	10.13	11.9533	10.54	822	772	935	758	796	741	843	765	0.184215	0.331234	0.114559	0.136442	0.222199	9.33398e-06	0.0665707	0.407408	0.344282	0.129112	8.94332e-05	0.349643	0.998776	0.76243	0.485666
100322897	'Prr30'	mRNA	0	0.07	0	0	0	0	0.0233333	0	0	2	0	0	0	0	0.666667	0		1.87953			1.74259		0.641929			0.666365		0.930934			0.93753
100328908	'Zfp831'	mRNA	0.01	0.02	0.02	0.01	0	0.01	0.0166667	0.00666667	1	2	2	1	0	1	1.66667	0.666667	1.36607	-0.191783	-0.447825	-1.56625	0.263805	0.233764	0.895461	0.776215	0.411041	0.866903	0.424648	0.974042	0.998776	0.820223	0.968287
100359421	'LOC100359421'	mRNA	1.73	1.93	4.8	1.92	2.57	0.32	2.82	1.60333	16.89	18.73	44.73	18.41	24.94	3.08	26.7833	15.4767	0.835383	-0.153773	0.213426	-1.0127	-0.361376	0.00137365	0.768027	0.590642	0.0926325	0.500061	0.00730419	0.950386	0.998776	0.40054	0.866394
100359438	'Zfp683'	mRNA	0	0	0	0	0	0.04	0	0.0133333	0	0	0	0	0	1	0	0.333333		-1.79275	1.52796	-0.881574	-3.32471		0.657024	0.4343	0.779047	0.190705		0.930934	0.998776	0.953048	0.583402
100359452	'LOC100359452'	mRNA
100359464	'Zfp420'	mRNA	13.71	13.86	12.16	13.45	14.2	13.65	13.2433	13.7667	263	285	240	249	263	290	262.667	267.333	0.0187356	-0.0312532	-0.0534652	-0.0542065	0.0280436	0.795689	0.829271	0.699511	0.705767	0.853365	0.895972	0.951784	0.998776	0.953048	0.962376
100359478	'Tstd1'	mRNA	1.73	0.97	1.21	1.96	1.54	1.56	1.30333	1.68667	18	10	12	20	16	16	13.3333	17.3333	-0.334369	1.07081	0.0373748	1.39693	1.04337	0.26837	0.117733	0.965906	0.0276907	0.182966	0.465339	0.464792	0.998776	0.190647	0.572693
100359479	'LOC100359479'	mRNA	0	0	0.13	0	0.12	0	0.0433333	0.04	0	0	1	0	1	0	0.333333	0.333333	0.0441422	1.02976		0.979309	0.890729	0.982738	0.800761		0.810331	0.827203	0.994258	0.950386		0.953048	0.955309
100359483	'Cylc1'	mRNA	0	0	0	0.04	0	0.07	0	0.0366667	0	0	0	1	0	2	0	1			1.10639	2.45711	-1.03282			0.786282	0.479541	0.80018			0.998776	0.862838	0.955309
100359484	'Zfp628'	mRNA	1.92	1.94	1.68	2.2	1.7	2.3	1.84667	2.06667	146	151	124	170	132	179	140.333	160.333	-0.148074	-0.128878	-0.0879715	0.0149441	-0.0350264	0.123643	0.524548	0.648338	0.94139	0.859761	0.272651	0.882397	0.998776	0.994412	0.965012
100359485	'Ms4a18'	mRNA	0	0.03	0	0	0	0	0.01	0	0	1	0	0	0	0	0.333333	0		1.02976			0.890729		0.800761			0.827203		0.950386			0.955309
100359498	'LOC100359498'	mRNA	183.93	109.11	160.19	115.4	182.75	130.82	151.077	142.99	924.77	530.13	740.95	536.07	872.44	599.32	731.95	669.277	0.173285	-0.0905732	-0.182809	-0.273229	0.0983059	9.93661e-05	0.684743	0.160283	0.135197	0.644895	0.00074037	0.941223	0.998776	0.488372	0.935462
100359503	'LOC100359503'	mRNA	1.32	0	0.51	2.13	2.5	0.54	0.61	1.72333	3	0	1	4	5	1	1.33333	3.33333	-1.27779	-0.93017	-0.0629037	0.335019	-0.864219	0.115233	0.569456	0.961921	0.793891	0.587154	0.258605	0.907875	0.998776	0.953048	0.91395
100359512	'Vti1b'	mRNA	48.58	41.3	46.57	51.47	50.13	48.31	45.4833	49.97	609	520	561	640	631	604	563.333	625	-0.105725	0.0778372	0.0600008	0.17575	0.0231961	0.0287809	0.557092	0.557687	0.0997505	0.855849	0.0909206	0.899902	0.998776	0.416051	0.963414
100359517	'LOC100359517'	mRNA
100359523	'LOC100359523'	mRNA	0.93	0.98	0.73	0.77	0.65	0.83	0.88	0.75	38	41	29	32	27	35	36	31.3333	0.244441	-0.169689	-0.340407	-0.416669	0.176997	0.229102	0.619045	0.350652	0.239559	0.651264	0.418567	0.930905	0.998776	0.64788	0.935462
100359528	'RGD1565987'	mRNA	0	0	0.02	0	0.07	0	0.00666667	0.0233333	0	0	0.61	0	1.89	0	0.203333	0.63	-1.58736			0.979309		0.420109			0.810331		0.622074			0.953048
100359529	'Immp2l'	mRNA	3.56	2.54	3.82	4.2	4.53	2.76	3.30667	3.83	43	31	44	50	57	35	39.3333	47.3333	-0.222962	-0.0775404	0.0224737	0.13497	-0.0945178	0.213722	0.832251	0.946513	0.701928	0.785809	0.398746	0.95273	0.998776	0.953048	0.955309
100359558	'Fam177a1'	mRNA	12.23	14.02	9.09	9.97	12.56	12.95	11.78	11.8267	606	714	441	505	639	664	587	602.667	0.00614243	-0.15037	0.118674	-0.155025	-0.2638	0.898797	0.369786	0.212717	0.229069	0.114447	0.960845	0.776449	0.998776	0.634948	0.455148
100359562	'Mroh6'	mRNA	0.05	0.08	0.08	0.16	0.08	0.05	0.07	0.0966667	3	5	5	10	5	3	4.33333	6	-0.425343	-0.62402	0.33089	-0.20681	-0.948907	0.414834	0.467869	0.657357	0.809238	0.248446	0.616648	0.853973	0.998776	0.953048	0.659902
100359574	'LOC100359574'	mRNA	17.14	14	21	17.01	15.11	15.36	17.38	15.8267	338.27	280.7	402.18	338.09	302.82	307.97	340.383	316.293	0.150039	0.322238	0.0353048	0.157812	0.292979	0.0210331	0.114711	0.822753	0.294435	0.158929	0.0711676	0.457856	0.998776	0.709284	0.536826
100359583	'LOC100359583'	mRNA	62.15	58.49	60.41	60.36	80.68	67.8	60.35	69.6133	778.19	735.45	726.9	749.61	1014.18	846.56	746.847	870.117	-0.176255	-0.299138	0.0148044	-0.128379	-0.308325	2.15069e-05	0.00785573	0.886265	0.315283	0.0136375	0.000188963	0.105621	0.998776	0.734888	0.137332
100359586	'LOC100359586'	mRNA	0	0	0	0	0	0.02	0	0.00666667	0	0	0	0	0	1	0	0.333333		-0.893798	-0.817164	0.0175359			0.826617	0.841276	0.996571			0.950386	0.998776	0.999537
100359592	'Palm3'	mRNA	25.7	25.49	24.5	20.52	25.99	19.78	25.23	22.0967	1040	1050.99	969	855	1064	816	1020	911.667	0.206128	0.414392	0.0269354	0.203885	0.392865	5.49636e-08	6.56237e-05	0.774702	0.103062	9.09065e-05	7.61953e-07	0.00424947	0.998776	0.424234	0.00408648
100359595	'Tbc1d32'	mRNA	2.02	2.55	1.77	1.88	1.88	2.54	2.11333	2.1	169	220	145	161	162	221	178	181.333	0.0173753	0.00144046	0.0552198	-0.0166777	-0.0486112	0.843262	0.994169	0.732185	0.929625	0.807407	0.92641	0.997693	0.998776	0.989815	0.955309
100359633	'LOC100359633'	mRNA																		-1.79275	0.185958	-1.84372	-1.98536		0.657024	0.941681	0.647918	0.622543		0.930934	0.998776	0.932741	0.929273
100359642	'Chmp4b'	mRNA	49.6	37.07	42.94	44.05	47.84	44.06	43.2033	45.3167	845.32	639.78	708.13	752.93	825.15	758.99	731.077	779.023	-0.0475016	-0.03068	0.0425528	0.00851747	-0.0678966	0.267912	0.840766	0.660502	0.937219	0.634826	0.464612	0.955959	0.998776	0.992366	0.935109
100359656	'LOC100359656'	mRNA	0	0	0	0.13	0.09	0.04	0	0.0866667	0	0	0	3	2	1	0	2	-3.54082	-0.893798	0.144617	2.49794	-1.03282	0.0223641	0.826617	0.971032	0.244827	0.80018	0.0748271	0.950386	0.998776	0.654379	0.955309
100359662	'Ankdd1b'	mRNA	1.24	1.46	1.12	1.42	1.16	1.13	1.27333	1.23667	51.51	62.55	45.65	60.36	49.28	48.64	53.2367	52.76	0.0571179	0.692551	0.353249	0.63653	0.346005	0.724074	0.0715109	0.355553	0.0888682	0.275848	0.848794	0.363548	0.998776	0.39205	0.688402
100359675	'Alpp'	mRNA	0	0	0.07	0.04	0.14	0	0.0233333	0.06	0	0	2	1	4	0	0.666667	1.66667	-1.27779	0.121872	0.0785378	1.34943	0.0496447	0.26538	0.971409	0.977716	0.572782	0.986362	0.462291	0.995551	0.998776	0.913085	0.997642
100359678	'Armcx4'	mRNA	4.24	4.29	2.88	4.29	3.57	4.25	3.80333	4.03667	510	533	340	529	443	533	461	501.667	-0.0778201	-0.18971	0.0716479	-0.111726	-0.256167	0.147379	0.300457	0.542981	0.397744	0.144533	0.309047	0.7139	0.998776	0.808499	0.513065
100359680	'Lpcat2'	mRNA	4.15	6.12	11.02	10.07	5.2	5.99	7.09667	7.08667	138	193	339	334	176	194	223.333	234.667	-0.0272721	0.00984352	0.247214	0.0164824	-0.23331	0.726095	0.975151	0.13421	0.943413	0.475118	0.849338	0.995551	0.998776	0.995661	0.853392
100359687	'LOC100359687'	mRNA	16.72	16.74	23.13	20.19	26.03	20.9	18.8633	22.3733	238.42	240.66	317.91	286.97	374	299	265.663	319.99	-0.224286	0.228394	0.184453	0.443566	0.0495247	0.00114843	0.265115	0.242065	0.009298	0.804446	0.00626399	0.678868	0.998776	0.0943787	0.955309
100359692	'LOC100359692'	mRNA	0.21	0.45	0	0.23	0	0	0.22	0.0766667	1	2	0	1	0	0	1	0.333333	1.6291	2.47772		0.979309	2.33856	0.2933	0.496638		0.810331	0.528185	0.494162	0.868991		0.953048	0.879845
100359714	'Phf6'	mRNA	4.84	7.68	4.34	7.52	6.99	7.5	5.62	7.33667	316.87	517	277.7	501	469	508	370.523	492.667	-0.366905	-0.433585	0.239917	-0.0609119	-0.66728	1.20497e-10	0.0473798	0.0456207	0.604242	0.00268152	2.39583e-09	0.291952	0.998776	0.928628	0.0467514
100359720	'Ankrd31'	mRNA	0.02	0	0	0.01	0.01	0	0.00666667	0.00666667	1	0	0	1	1	0	0.333333	0.666667	-0.955858	-1.41884	-1.34371	-0.573167	-0.0710441	0.577412	0.621463	0.630235	0.811349	0.986109	0.746271	0.930905	0.998776	0.953048	0.997642
100359731	'Tipinl1'	mRNA	3.53	3.1	2.67	2.09	2.66	3.51	3.1	2.75333	56.99	50.67	41.65	33.75	43.39	57.23	49.77	44.79	0.196242	0.334419	0.276644	0.142278	0.0635317	0.252296	0.324997	0.41197	0.69723	0.842721	0.446876	0.73653	0.998776	0.951639	0.958567
100359752	'LOC100359752'	mRNA	0.29	0.4	0.36	0.38	0.38	0.34	0.35	0.366667	14	20	17	19	19	17	17	18.3333	-0.0647922	-0.48898	-0.38161	-0.428287	-0.104214	0.81722	0.440061	0.519828	0.468502	0.845916	0.908954	0.83226	0.998776	0.857954	0.959718
100359753	'Dnaaf3'	mRNA	0.88	0.92	0.86	1.11	1.17	0.87	0.886667	1.05	39	42	36	52	50	41	39	47.6667	-0.245364	-0.213625	-0.12677	0.0270253	-0.0813655	0.171369	0.510266	0.693445	0.932393	0.8042	0.342585	0.877201	0.998776	0.991092	0.955309
100359775	'Bpifa6'	mRNA	0	0	0	0	0	0.04	0	0.0133333	0	0	0	0	0	1	0	0.333333		-1.78325	-0.744367	-0.871336	-1.03282		0.658792	0.810552	0.781922	0.80018		0.930934	0.998776	0.953048	0.955309
100359777	'LOC100359777'	mRNA
100359816	'Setd1b'	mRNA	2.37	2.44	1.92	2.61	2.4	3.06	2.24333	2.69	301	320	240	341	314	405	287	353.333	-0.255837	-0.440438	-0.192759	-0.18709	-0.24221	0.000106199	0.0101594	0.164733	0.229587	0.123443	0.000784463	0.123231	0.998776	0.635188	0.474128
100359821	'Zik1'	mRNA	2.01	1.79	2.03	2.05	2.2	1.96	1.94333	2.07	125.29	115.1	124.38	131.37	141.46	126.74	121.59	133.19	-0.087319	-0.154626	-0.00823256	-0.0773793	-0.140655	0.403	0.436835	0.965042	0.685683	0.484886	0.605307	0.830132	0.998776	0.947142	0.858786
100359823	'Tmem167a'	mRNA	29.35	26.42	28.6	27.52	26.73	24.61	28.1233	26.2867	1224	1131	1167	1172	1143	1060	1174	1125	0.10565	0.200157	0.0963857	0.0870102	0.109105	0.00235964	0.120506	0.331443	0.433892	0.280007	0.0115599	0.470107	0.998776	0.835931	0.693077
100359826	'Krtap8-1'	mRNA
100359829	'Smpd5'	mRNA	5.69	5.83	8.41	5.8	6.42	4.74	6.64333	5.65333	159	165	228	164	181.19	135	184	160.063	0.245205	0.228614	-0.22336	-0.0294902	0.458056	0.00638879	0.324562	0.237211	0.881753	0.0505327	0.026766	0.73653	0.998776	0.973615	0.297794
100359832	'Fam104b'	mRNA	17.58	9.08	20.28	11.32	14.9	12.11	15.6467	12.7767	130	72	131	87	110	92	111	96.3333	0.248595	0.23636	0.0971585	-0.0267465	0.146759	0.0318591	0.43411	0.678194	0.908629	0.641491	0.0983145	0.828105	0.998776	0.982495	0.935462
100359836	'Kirrel2'	mRNA	0.18	0.1	0.12	0.14	0.18	0.14	0.133333	0.153333	10	5	6	7	9	7	7	7.66667	-0.0871023	-0.292221	-0.312854	-0.211917	0.0264508	0.841364	0.69418	0.676597	0.769532	0.973715	0.925653	0.944937	0.998776	0.953048	0.997642
100359838	'Rfpl4b'	mRNA
100359861	'Smim15'	mRNA	11.38	10.86	10.8	11.41	10.76	10.83	11.0133	11	412	403	382	421	399	404	399	408	0.0119618	-0.0836321	0.188534	-0.101846	-0.26705	0.838362	0.632713	0.194413	0.516858	0.0305926	0.92379	0.930934	0.998776	0.886003	0.221589
100359865	'Hrct1'	mRNA	17.36	15.27	17.02	18.57	16.1	12.73	16.55	15.8	168	147	157	176	155	121	157.333	150.667	0.106606	0.167333	0.231586	0.0532281	-0.0585635	0.261425	0.388708	0.231418	0.798412	0.778579	0.458265	0.792327	0.998776	0.953048	0.955309
100359873	'Olfr873'	mRNA
100359879	'Tmem91'	mRNA	1.53	0.65	1.91	1.4	1.83	1.81	1.36333	1.68	36	19	42	32	46	54	32.3333	44	-0.400339	-0.607479	0.117923	-0.223023	-0.721013	0.0368541	0.126502	0.693189	0.501632	0.0756059	0.109866	0.480648	0.998776	0.875411	0.367566
100359886	'Krtap11-1'	mRNA
100359907	'LOC100359907'	mRNA																		-0.893798	-0.817164	-0.944245			0.826617	0.841276	0.817			0.950386	0.998776	0.953048
100359918	'Lnp1'	mRNA	0.34	0.25	0.44	0.26	0.17	0.09	0.343333	0.173333	4	3	5	3	2	1	4	2	1.04414	0.201691	0.116589	-0.855694	0.0880226	0.136006	0.857029	0.918453	0.518682	0.931825	0.292983	0.960806	0.998776	0.886995	0.99205
100359924	'LOC100359924'	mRNA																		-1.80266	-0.765918	-1.85586	-1.03282		0.65518	0.822448	0.64567	0.80018		0.930934	0.998776	0.932741	0.955309
100359930	'LOC100359930'	mRNA	0.05	0	0	0.05	0	0	0.0166667	0.0166667	1	0	0	1	0	0	0.333333	0.333333	0.0441422	1.02976		0.979309	0.890729	0.982738	0.800761		0.810331	0.827203	0.994258	0.950386		0.953048	0.955309
100359937	'LOC100359937'	mRNA	128.98	91	90.85	89.79	100.94	71.12	103.61	87.2833	1551.5	1097.85	1049.06	1069.3	1217.47	851.3	1232.8	1046.02	0.28117	-0.00633767	0.0948489	-0.292588	-0.0954337	8.67211e-16	0.971743	0.394566	0.04175	0.581973	2.85799e-14	0.995551	0.998776	0.247737	0.911947
100359945	'Zfp267'	mRNA	3.88	4.01	3.97	4.18	4.01	4.69	3.95333	4.29333	387	413	389	429	412	487	396.333	442.667	-0.115364	0.246648	0.143135	0.355893	0.109039	0.0450157	0.0925711	0.291056	0.0116622	0.412071	0.128106	0.413142	0.998776	0.108876	0.807815
100359951	'LOC100359951'	mRNA
100359967	'Zfp560'	mRNA	3.75	3.1	3.12	3.5	2.82	2.85	3.32333	3.05667	268	223	209	254	203	214	233.333	223.667	0.105184	0.568841	0.340213	0.457541	0.233819	0.177104	0.00618339	0.0651571	0.0183852	0.1858	0.349508	0.0919138	0.998776	0.148179	0.576272
100359968	'LOC100359968'	mRNA
100359972	'LOC100359972'	mRNA	0.03	0.03	0	0.03	0	0	0.02	0.01	1	1	0	1	0	0	0.666667	0.333333	1.04414	1.90045	3.33655	0.979309	-1.42367	0.54277	0.638069	0.212302	0.810331	0.505154	0.721795	0.930934	0.998776	0.953048	0.870285
100359977	'Cd164l2'	mRNA	4.95	3.96	4.58	3.05	5.41	4.22	4.49667	4.22667	57	45	50	35	61	49	50.6667	48.3333	0.112161	0.155998	0.0910989	0.0366218	0.0701148	0.502951	0.64478	0.780051	0.918515	0.8205	0.691745	0.930934	0.998776	0.985347	0.955309
100359982	'Mpc2'	mRNA	51.1	49.43	85.16	57.58	62.42	53.46	61.8967	57.82	622	608	1000	693	753	656	743.333	700.667	0.129423	0.265971	0.00768292	0.119898	0.265168	0.00315889	0.227082	0.939526	0.271863	0.233604	0.0148101	0.634222	0.998776	0.682873	0.64215
100360011	'LOC100360011'	mRNA
100360015	'Car10'	mRNA	41.71	39.09	39.97	44.77	40.78	47.95	40.2567	44.5	1382	1336	1292	1515	1378	1641	1336.67	1511.33	-0.13304	-0.11371	-0.0357149	0.0128228	-0.0725791	2.05917e-05	0.213429	0.645035	0.88898	0.454101	0.000181988	0.61628	0.998776	0.975901	0.840418
100360017	'Mrps6'	mRNA	16.11	15.84	22.81	15.65	16.98	14.07	18.2533	15.5667	283	282	388	276	302	250	317.667	276	0.246988	0.138939	0.0273434	-0.120515	0.117441	0.000308276	0.488261	0.84209	0.429166	0.546405	0.0019968	0.864874	0.998776	0.833934	0.891374
100360041	'Zfp366'	mRNA	0.23	0.17	0.05	0.24	0.17	0.31	0.15	0.24	13	10	3	14	10	18	8.66667	14	-0.647736	-1.58064	0.382932	-0.92949	-1.95999	0.0679842	0.0105329	0.348129	0.0670557	0.00065033	0.174671	0.126309	0.998776	0.330933	0.0173291
100360049	'LOC100360049'	mRNA
100360054	'Vstm1'	mRNA	0	0.05	0.11	0.05	0	0	0.0533333	0.0166667	0	1	2	1	0	0	1	0.333333	1.6291	2.53025	1.10639	0.979309	1.42968	0.2933	0.482229	0.786282	0.810331	0.618332	0.494162	0.862077	0.998776	0.953048	0.92829
100360057	'LOC100360057'	mRNA	0	0.5	0	0.09	0.7	0.53	0.166667	0.44	0	2.57	0	0.42	3.61	2.64	0.856667	2.22333	-1.33178	-1.95818	0.321062	-0.65282	-2.2695	0.184093	0.333616	0.80159	0.6845	0.202965	0.358426	0.744073	0.998776	0.946805	0.600163
100360061	'LOC100360061'	mRNA	0	0.04	0	0.11	0.13	0	0.0133333	0.08	0	1.14	0	2.97	3.3	0.12	0.38	2.13	-2.44264	1.02976	1.10639	3.19945	-0.0710441	0.0491872	0.800761	0.786282	0.265268	0.986109	0.137168	0.950386	0.998776	0.676315	0.997642
100360066	'Evi5'	mRNA	23.99	29.68	28.8	26.9	25.57	27.78	27.49	26.75	2118	2668	2484	2436	2322	2528	2423.33	2428.67	0.0409706	-0.158345	0.111076	-0.205448	-0.263481	0.0866474	0.180494	0.0995067	0.00936445	0.0205684	0.208496	0.57119	0.998776	0.0946983	0.176212
100360071	'Nps'	mRNA
100360076	'LOC100360076'	mRNA
100360077	'Znhit1'	mRNA	57.71	52.15	72.15	52.4	64.64	59.9	60.67	58.98	576.14	517.51	684.16	512	631.46	583	592.603	575.487	0.0864264	0.0359676	-0.0362884	-0.0616708	0.077701	0.0762001	0.831905	0.759447	0.635991	0.646468	0.189988	0.952679	0.998776	0.932741	0.935462
100360087	'LOC100360087'	mRNA	12.6	10.69	24.4	15.79	13.32	7.96	15.8967	12.3567	154.72	131.64	287.68	192.11	164.08	97.33	191.347	151.173	0.384127	0.772387	0.0780989	0.370228	0.698701	2.10901e-05	0.0184762	0.704322	0.158548	0.0330087	0.000185663	0.175038	0.998776	0.530293	0.231659
100360091	'Tmem207'	mRNA	0.05	0	0	0.05	0.05	0.05	0.0166667	0.05	1	0	0	1	1	1	0.333333	1	-1.54082	1.02976		2.46022	0.890729	0.320243	0.800761		0.420678	0.827203	0.523384	0.950386		0.827778	0.955309
100360095	'LOC100360095'	mRNA
100360100	'Taf3'	mRNA	3.73	3.6	4.54	3.77	4.24	4.17	3.95667	4.06	271	270	324	281	317	315	288.333	304.333	-0.0337725	-0.252586	-0.0713843	-0.228387	-0.174944	0.621669	0.119638	0.576005	0.0902644	0.293824	0.778557	0.468451	0.998776	0.39589	0.707879
100360117	'LOC100360117'	mRNA	12.85	12.3	30.21	20.21	10.82	13.95	18.4533	14.9933	145.3	139.18	327.24	225.62	122.42	156.39	203.907	168.143	0.32236	1.05093	0.0636161	0.70057	0.996951	0.00019604	0.012658	0.929993	0.0313149	0.184925	0.00134793	0.14109	0.998776	0.205383	0.575181
100360120	'Smim10l1'	mRNA	1.84	2.27	1.5	2.37	2.44	1.85	1.87	2.22	43	54	34	56	58	44	43.6667	52.6667	-0.226216	-0.133435	0.092668	0.0923397	-0.220548	0.183529	0.682346	0.759647	0.763855	0.501451	0.358219	0.940114	0.998776	0.953048	0.866956
100360128	'LOC100360128'	mRNA
100360143	'LOC100360143'	mRNA
100360180	'Pgd'	mRNA	55.41	54.75	55.99	60.93	58.96	56.87	55.3833	58.92	1686	1704	1662	1884	1833	1777	1684	1831.33	-0.0768601	0.0222857	-0.0299196	0.0926933	0.0577427	0.006245	0.803259	0.672513	0.234158	0.500605	0.0262798	0.950386	0.998776	0.640581	0.86691
100360197	'Rad51ap2'	mRNA	0	0.02	0.02	0	0.02	0.02	0.0133333	0.0133333	0	1	1	0	1	1	0.666667	0.666667	0.0441422	0.0677796	1.44305	0.0168125	-1.36812	0.975589	0.978767	0.464799	0.994838	0.482262	0.995873	0.995551	0.998776	0.999537	0.857575
100360200	'LOC100360200'	mRNA
100360205	'LOC100360205'	mRNA	2.09	2.69	2.98	3.16	2.26	2.47	2.58667	2.63	158	211	222	246	176	194	197	205.333	-0.01563	-0.393213	0.228604	-0.386223	-0.616086	0.85073	0.0584519	0.120488	0.0365548	0.00103797	0.931882	0.326625	0.998776	0.226703	0.02468
100360209	'LOC100360209'	mRNA
100360218	'LOC100360218'	mRNA	0	0.6	0	0.24	0.12	0.45	0.2	0.27	0	21.57	0	8.54	4.46	16.46	7.19	9.82	-0.405589	0.166437	1.16671	0.577976	-0.998299	0.31821	0.912361	0.0999914	0.488496	0.465673	0.522386	0.980979	0.998776	0.866731	0.848852
100360238	'LOC100360238'	mRNA	0.07	0.13	0.14	0.09	0.01	0.07	0.113333	0.0566667	5.35	10.07	10.91	6.8	1.1	5.39	8.77667	4.43	1.03051	0.806049	-1.49358	-0.306858	2.29978	0.0289146	0.335136	0.238688	0.77062	0.0410614	0.0912629	0.745237	0.998776	0.953048	0.2629
100360244	'LOC100360244'	mRNA	0	0.31	0	0	0	0	0.103333	0	0	1	0	0	0	0	0.333333	0		-2.14752	-1.22898	-3.15906	-0.889143		0.333697	0.534844	0.214436	0.778615		0.744073	0.998776	0.618391	0.955309
100360287	'Zfp952'	mRNA	1.49	1.69	1.79	2.13	2.29	2.03	1.65667	2.15	77	90	91	113	122	109	86	114.667	-0.370895	-0.264318	-0.135396	0.0997654	-0.122667	0.00170188	0.262069	0.543975	0.642282	0.609309	0.0087222	0.674694	0.998776	0.932741	0.924023
100360291	'Zglp1'	mRNA	0.21	0.3	0.37	0.15	0.41	0.25	0.293333	0.27	4	6	7	3	8	5	5.66667	5.33333	0.131605	0.349781	-1.14474	0.209964	1.49714	0.793345	0.698885	0.360952	0.826429	0.213209	0.894508	0.947337	0.998776	0.955507	0.615051
100360296	'LOC100360296'	mRNA
100360302	'Sec16a'	mRNA	7.09	8.23	7.11	7.92	7.22	9.14	7.47667	8.09333	939	1126	907	1082	980	1272	990.667	1111.33	-0.121678	-0.362822	-0.0188517	-0.244603	-0.33828	0.000818968	0.0042288	0.845594	0.0420295	0.00458174	0.00467233	0.072964	0.998776	0.248727	0.0678178
100360307	'Fam83g'	mRNA	0	0.04	0	0.04	0.04	0.02	0.0133333	0.0333333	0	2	0	2	2	1	0.666667	1.66667	-1.27779	-1.95898	-1.8147	-0.653303	-0.157015	0.26538	0.375537	0.341587	0.672579	0.956691	0.462291	0.781431	0.998776	0.940192	0.997642
100360316	'LOC100360316'	mRNA	0.13	0.29	0.08	0.07	0	0.21	0.166667	0.0933333	2.04	4.71	1.24	1.08	0	3.37	2.66333	1.48333	0.888532	-0.730544	-0.506002	-1.57671	-0.222462	0.287557	0.563468	0.712008	0.291214	0.888513	0.489064	0.903751	0.998776	0.706177	0.976314
100360334	'Fhod3'	mRNA	14.24	14.84	11.79	13.64	14.31	14.71	13.6233	14.22	1066	1185	870	1080	1116	1186	1040.33	1127.33	-0.0717261	0.137141	-0.14637	0.207202	0.289011	0.0450714	0.274483	0.0915775	0.0231624	0.0218153	0.128244	0.690062	0.998776	0.170755	0.183601
100360342	'Msh6'	mRNA	4.52	4.51	3.92	4.22	4.06	4.03	4.31667	4.10333	288	296	245	276	266	267	276.333	269.667	0.0793746	0.144514	-0.0375916	0.0611726	0.187463	0.265541	0.332434	0.789194	0.662923	0.21267	0.46197	0.743078	0.998776	0.936444	0.61453
100360358	'Tmem251'	mRNA	0.82	0.71	1.03	0.99	0.82	0.73	0.853333	0.846667	93	84	115	116	97	87	97.3333	100	0.00514806	0.170098	0.190874	0.153351	-0.0153858	0.965373	0.496486	0.384978	0.509078	0.950557	0.993988	0.868991	0.998776	0.879992	0.996586
100360380	'LOC100360380'	mRNA	1.27	1.8	1.55	1.57	1.4	1.24	1.54	1.40333	134	196	161	170	152	136	163.667	152.667	0.144518	0.582528	0.253459	0.433887	0.335319	0.122935	0.00871446	0.222794	0.0328061	0.135772	0.271555	0.112389	0.998776	0.210931	0.498953
100360390	'Cldn25'	mRNA	0	0	0.04	0	0	0	0.0133333	0	0	0	1	0	0	0	0.333333	0		1.02976	2.592		-1.55542		0.800761	0.375577		0.531274		0.950386	0.998776		0.882588
100360406	'Tsr1'	mRNA	13.47	13.99	12.42	14.16	11.9	12.95	13.2933	13.0033	659.3	703.6	595.28	708.9	598.09	655.63	652.727	654.207	0.0408747	0.205715	0.0386	0.159961	0.173208	0.375026	0.0696242	0.724513	0.150164	0.172972	0.580092	0.358397	0.998776	0.51618	0.557313
100360412	'Dnajc1'	mRNA	5.05	5.9	5.41	5.19	5.17	5.4	5.45333	5.25333	153	183	160	160	160	168	165.333	162.667	0.0676012	0.140531	0.180078	0.0679609	-0.03406	0.46236	0.47857	0.328319	0.718245	0.852084	0.656672	0.860443	0.998776	0.953048	0.961916
100360417	'Rusc1'	mRNA	66.53	64.43	77.84	73.54	71.19	66.11	69.6	70.28	3203	3250	2903	3431	3362	3464	3118.67	3419	-0.0885029	-0.00794758	-0.187346	0.0755988	0.18501	1.75452e-05	0.930637	0.00662557	0.315699	0.0224255	0.000157775	0.988916	0.678351	0.735286	0.185674
100360426	'LOC100360426'	mRNA																		-0.893798	-0.817164	-0.944245			0.826617	0.841276	0.817			0.950386	0.998776	0.953048
100360427	'E2f4'	mRNA	8.77	9.03	7.67	9.59	9.06	9.96	8.49	9.53667	252	264	214	279	265	293	243.333	279	-0.153189	-0.241158	-0.00812743	-0.0917658	-0.227912	0.0357885	0.108152	0.953911	0.504815	0.16746	0.107581	0.444582	0.998776	0.877588	0.548488
100360437	'Nsun3'	mRNA	0.63	0.93	0.59	0.38	0.48	0.62	0.716667	0.493333	10	15	9	6	7.8	10	11.3333	7.93333	0.558715	-0.825598	-0.390968	-1.43275	-0.428586	0.144117	0.194415	0.492699	0.0315701	0.461761	0.304549	0.590313	0.998776	0.206201	0.846402
100360449	'LOC100360449'	mRNA	20.2	7.81	12.4	11.77	15.17	3.86	13.47	10.2667	173.09	66.25	100.82	98.1	128.66	32.22	113.387	86.3267	0.437515	-1.43348	-0.199422	-1.88043	-1.2302	0.000220232	4.88547e-05	0.326196	0.00157195	0.000148434	0.00148924	0.00337026	0.998776	0.0287977	0.00592798
100360457	'Fmn2'	mRNA	4.18	4.51	5.54	5.13	4.2	4.96	4.74333	4.76333	427	476	557	539	443	528	486.667	503.333	-0.00443798	-0.187749	0.0667422	-0.193641	-0.249534	0.933198	0.24795	0.553158	0.129638	0.118645	0.979923	0.657791	0.998776	0.477757	0.464443
100360464	'Arxes2'	mRNA	4.64	4.79	5.21	5.15	5.36	4.39	4.88	4.96667	127.38	134.27	139.46	143.34	150.17	123.5	133.703	139.003	-0.0119419	0.216788	0.0720819	0.222053	0.150613	0.90577	0.297337	0.726479	0.281614	0.462344	0.964918	0.711624	0.998776	0.695431	0.846402
100360475	'Galnt15'	mRNA	0.22	0.29	0.16	0.35	0.31	0.27	0.223333	0.31	11	15	8	18	16	14	11.3333	16	-0.453357	-0.683146	-0.505838	-0.228152	-0.171477	0.157833	0.266477	0.387716	0.680986	0.783879	0.323265	0.680487	0.998776	0.945116	0.955309
100360476	'Sh2d3a'	mRNA	0.14	0	0	0	0.29	0	0.0466667	0.0966667	1	0	0	0	2	0	0.333333	0.666667	-0.955858	-1.4132	-2.29761	-0.562009	0.890729	0.577412	0.623104	0.495254	0.831532	0.827203	0.746271	0.930905	0.998776	0.95602	0.955309
100360477	'LOC100360477'	mRNA
100360487	'Fam131a'	mRNA	9.12	7.03	7.32	7.52	12.52	7.14	7.82333	9.06	313.78	252.35	238.65	267.89	452	251.9	268.26	323.93	-0.227908	0.332906	-0.301867	0.557845	0.640695	0.000893449	0.193638	0.225814	0.0361781	0.00738135	0.00503814	0.590027	0.998776	0.225427	0.0921212
100360496	'Fam9b'	mRNA
100360501	'Rnh1'	mRNA	63.01	65.65	72.63	64.11	66.82	60.72	67.0967	63.8833	1468	1558	1645	1510	1585	1444	1557	1513	0.0854992	0.415637	-0.0444281	0.322169	0.465733	0.00445677	0.000847844	0.63114	0.0013788	2.46295e-05	0.0198307	0.0256924	0.998776	0.0262884	0.0015575
100360508	'LOC100360508'	mRNA	156.5	101.15	50.34	144.37	177.01	258.59	102.663	193.323	655.83	399.33	192.23	550.51	699.98	975.84	415.797	742.11	-0.791613	-2.23758	-0.243609	-1.44179	-1.98943	1.64913e-56	1.31745e-06	0.00548422	5.57504e-18	1.65515e-05	2.88101e-54	0.000226089	0.643267	6.21814e-15	0.00112943
100360514	'LOC100360514'	mRNA	0.27	0.34	0.16	0.27	0.27	0.34	0.256667	0.293333	7	9	4	7	7	9	6.66667	7.66667	-0.157492	-0.145394	0.604109	0.0146093	-0.743046	0.720713	0.856339	0.388863	0.984874	0.297325	0.846675	0.960806	0.998776	0.999537	0.710387
100360518	'Hsh2d'	mRNA	0.29	0.16	0.33	0.25	0.26	0.28	0.26	0.263333	9	5	10	8	9	10	8	9	-0.125783	0.140545	-0.923772	0.252093	1.07092	0.755751	0.860181	0.316652	0.739578	0.22648	0.869695	0.96133	0.998776	0.953048	0.633115
100360521	'LOC100360521'	mRNA
100360522	'LOC100360522'	mRNA	416.92	476.75	705.37	502.06	624.59	496.49	533.013	541.047	2104.01	2303.74	3288.49	2356.93	3022.01	2313.74	2565.41	2564.23	0.0448097	1.13256	0.213912	1.07344	0.923829	0.054007	2.81087e-07	0.435585	6.22957e-12	5.28833e-05	0.147042	6.34821e-05	0.998776	2.31606e-09	0.00273876
100360533	'Fam57a'	mRNA	10.11	12.97	17.4	12.11	12.04	12.43	13.4933	12.1933	299.19	416.14	498.48	351.96	351.18	401.35	404.603	368.163	0.180304	-0.187344	-0.156275	-0.379783	-0.0256675	0.00263585	0.361319	0.162577	0.0021814	0.902417	0.0126513	0.769831	0.998776	0.0359979	0.982262
100360552	'Fzd7'	mRNA	0.95	1.57	0.67	2.57	1.07	1.23	1.06333	1.62333	39	66	27	108	45	52	44	68.3333	-0.590944	0.0431541	0.109136	0.638713	-0.0615899	0.000203163	0.916672	0.750391	0.102228	0.881049	0.00139001	0.982705	0.998776	0.422112	0.9735
100360557	'LOC100360557'	mRNA
100360571	'Cpxcr1'	mRNA
100360573	'LOC100360573'	mRNA	3.96	4.17	6.96	3.82	4.59	2.28	5.03	3.56333	22.24	22.63	36.36	20.15	24.89	11.98	27.0767	19.0067	0.554687	1.03963	0.222675	0.440511	0.822832	0.0248999	0.0434474	0.701559	0.437154	0.122865	0.0811389	0.278836	0.998776	0.83743	0.473248
100360574	'LOC100360574'	mRNA
100360575	'LOC100360575'	mRNA	0	0.05	0.07	0.04	0.03	0.06	0.04	0.0433333	0	1.52	2	1	1	2	1.17333	1.33333	-0.140282	1.56677	3.07991	1.91303	-1.51111	0.894039	0.582445	0.14146	0.423517	0.416144	0.957979	0.912558	0.998776	0.82988	0.8106
100360577	'LOC100360577'	mRNA	0.83	1.04	0.81	1.16	1	1.24	0.893333	1.13333	18.5	23.5	17.5	26	22.5	28	19.8333	25.5	-0.318428	-0.185553	0.0257289	0.157123	-0.20528	0.199839	0.679878	0.953485	0.714594	0.653363	0.380297	0.939239	0.998776	0.953048	0.935462
100360582	'Nt5c'	mRNA	1.52	0.92	1.38	1.24	0.92	0.93	1.27333	1.03	15	9	13	12	9	9	12.3333	10	0.346705	-0.301715	-0.209296	-0.658717	-0.0871539	0.32664	0.609882	0.714364	0.281074	0.883504	0.529844	0.926866	0.998776	0.69448	0.974196
100360594	'Fanci'	mRNA	0.67	1.55	1.91	1.45	1.01	1.03	1.37667	1.16333	46.1	110.43	129.82	103.46	72.33	74.2	95.45	83.33	0.240051	0.415581	-0.039177	0.164476	0.460722	0.0542762	0.288799	0.887088	0.550351	0.249914	0.147596	0.704941	0.998776	0.90223	0.66046
100360601	'LOC100360601'	mRNA	0.08	0.08	0.33	0	0.08	0.16	0.163333	0.08	1	1	4	0	1	2	2	1	1.04414	1.09079	0.0679318	0.0188837	1.01654	0.291802	0.543229	0.975416	0.993256	0.571553	0.493694	0.892902	0.998776	0.999537	0.9064
100360606	'Zranb1'	mRNA	11.19	10.37	11.8	10.78	10.04	9.7	11.12	10.1733	760	726	786	754	703	688	757.333	715	0.127127	0.206763	0.096604	0.0713969	0.115993	0.0034135	0.0826224	0.313206	0.485444	0.321094	0.0158469	0.390588	0.998776	0.865981	0.731433
100360609	'Olfr1055'	mRNA
100360619	'LOC100360619'	mRNA
100360621	'Il4i1'	mRNA	1.17	1.55	1.45	1.76	1.83	1.35	1.39	1.64667	45	60	55	66	70	54	53.3333	63.3333	-0.203785	0.170266	-0.271917	0.368617	0.448311	0.187186	0.579181	0.398436	0.212271	0.163296	0.36323	0.912209	0.998776	0.615966	0.543076
100360623	'Iqgap2'	mRNA	6.37	8.97	9.21	7.5	8.83	6.97	8.18333	7.76667	465	719	616	554	649	540	600	581	0.0905665	0.387973	-0.0874797	0.293403	0.480917	0.0617157	0.0489945	0.528685	0.0468624	0.00804477	0.162498	0.297337	0.998776	0.265601	0.0975161
100360638	'Zfp780b-ps1'	mRNA	2.35	2.33	1.68	2.03	2.08	2.05	2.12	2.05333	169.74	173.77	119.34	150.83	154.82	153.91	154.283	153.187	0.0544337	0.318329	0.265246	0.260385	0.057806	0.566648	0.150386	0.179825	0.177388	0.79054	0.740146	0.524015	0.998776	0.56264	0.955309
100360640	'Pxt1'	mRNA	0	0.21	0	0.07	0	0.07	0.07	0.0466667	0	3	0	1	0	1	1	0.666667	0.629105	1.50247	0.963568	0.910236	0.546222	0.629372	0.661225	0.754959	0.772113	0.84337	0.782973	0.931622	0.998776	0.953048	0.958582
100360645	'LOC100360645'	mRNA	39.01	24.33	23.7	37.54	33.68	18.29	29.0133	29.8367	98.84	54.86	52.1	80.03	76.11	38.35	68.6	64.83	0.125689	0.858655	0.766573	0.737375	0.09668	0.383533	0.0339559	0.0257641	0.0601748	0.786811	0.588696	0.245898	0.98956	0.310977	0.955309
100360647	'LOC100360647'	mRNA	0	0.37	0	0	0	0	0.123333	0	0	1.97	0	0	0	0	0.656667	0		1.02976			0.890729		0.800761			0.827203		0.950386			0.955309
100360664	'Rrp36'	mRNA	7.5	7.52	9.25	7.9	8.61	6.7	8.09	7.73667	214	219	260	230	251	197	231	226	0.0757123	0.153199	0.0572829	0.0682157	0.102485	0.33124	0.401274	0.720934	0.685755	0.585229	0.536001	0.802759	0.998776	0.947142	0.913592
100360666	'Lrtm1'	mRNA	0	0.01	0	0	0.02	0	0.00333333	0.00666667	0	0.5	0	0	1	0	0.166667	0.333333	-0.955858	-1.79275	0.729378	-0.881572	-2.51849	0.693597	0.657024	0.740049	0.778881	0.402508	0.827214	0.930934	0.998776	0.953048	0.801468
100360679	'LOC100360679'	mRNA	170.6	133.37	237.08	183.05	188.13	135.38	180.35	168.853	1044.35	792.87	1356.55	1062.53	1119.4	782.71	1064.59	988.213	0.151546	0.402834	0.0536711	0.234848	0.355487	3.77855e-05	0.077577	0.700124	0.148242	0.109216	0.000313757	0.377827	0.998776	0.511985	0.445267
100360682	'Snrpe'	mRNA	119.51	72.48	113.3	102.17	103.33	93.67	101.763	99.7233	499	285	431	388	407	352	405	382.333	0.127233	-0.478016	0.0211056	-0.617652	-0.493043	0.0321312	0.0294647	0.848312	1.03689e-06	0.0232731	0.0989847	0.228339	0.998776	9.68493e-05	0.1894
100360690	'LOC100360690'	mRNA																		-0.893798	-0.817164	-0.944245			0.826617	0.841276	0.817			0.950386	0.998776	0.953048
100360692	'Pbld2'	mRNA	0.49	0.58	0.58	0.4	0.66	0.47	0.55	0.51	16.19	19.34	18.46	13.3	22.18	16	17.9967	17.16	0.112822	0.584776	-0.130239	0.479664	0.718554	0.688029	0.282272	0.840393	0.40358	0.221152	0.822946	0.698258	0.998776	0.813482	0.626439
100360722	'Sirpd'	mRNA																		-1.79275	-1.71733	-1.84372			0.657024	0.663257	0.647918			0.930934	0.998776	0.932741
100360750	'LOC100360750'	mRNA	14.02	11.84	21.01	12.85	12.73	11.18	15.6233	12.2533	89.24	73.38	125.31	77.87	78.98	67.5	95.9767	74.7833	0.404109	-0.0219089	0.276403	-0.452528	-0.293	0.00158947	0.946896	0.26175	0.105516	0.296098	0.00823761	0.994055	0.998776	0.428595	0.710215
100360752	'Ccdc122'	mRNA	0.89	0.52	1.21	0.72	0.63	0.81	0.873333	0.72	40	25	53	34	29	39	39.3333	34	0.25436	0.983908	0.302527	0.711511	0.686799	0.191591	0.0323224	0.50666	0.0885919	0.134147	0.369229	0.240277	0.998776	0.391124	0.49567
100360754	'LOC100360754'	mRNA	0.29	0.86	0.48	0.58	0.23	0.4	0.543333	0.403333	5	15	8	10	4	7	9.33333	7	0.45918	-0.91296	-0.428851	-1.37117	-0.484785	0.267726	0.156123	0.487975	0.0365146	0.535176	0.464558	0.531867	0.998776	0.226629	0.884287
100360757	'Ctcfl'	mRNA	0.32	0.23	0.32	0.23	0.29	0.23	0.29	0.25	20	15	20	15	19	15	18.3333	16.3333	0.210792	-0.255992	0.224865	-0.476103	-0.47313	0.45661	0.579212	0.63113	0.319515	0.363069	0.652082	0.912209	0.998776	0.738597	0.769502
100360772	'Zfp17'	mRNA	3.59	3.31	4.03	2.81	3.29	2.44	3.64333	2.84667	218	220	228	181	202	153	222	178.667	0.357431	0.490155	0.167666	0.125396	0.328236	1.84857e-05	0.0187926	0.391112	0.556762	0.0511836	0.00016516	0.176843	0.998776	0.905927	0.298939
100360774	'LOC100360774'	mRNA
100360777	'Mroh8'	mRNA	0.45	0.41	0.41	0.44	0.45	0.44	0.423333	0.443333	30	26	25	29	28	28	27	28.3333	-0.0253987	0.124129	-0.13762	0.14391	0.268842	0.909711	0.789658	0.772011	0.74949	0.532142	0.96757	0.950386	0.998776	0.953048	0.883024
100360779	'LOC100360779'	mRNA	0.08	0.03	0.09	0.06	0.08	0.01	0.0666667	0.05	7	3	8	6	8	1	6	5	0.307177	1.93278	-2.06592	1.60969	4.00762	0.541643	0.11899	0.396269	0.239877	0.0152106	0.722726	0.466879	0.998776	0.648211	0.146173
100360781	'LOC100360781'	mRNA	4.63	15.71	11.68	11.35	15.83	11.01	10.6733	12.73	17.73	56.11	40.43	39.02	56.67	37.41	38.09	44.3667	-0.175922	-0.352786	-0.211053	-0.172909	-0.130857	0.338265	0.481168	0.667163	0.657478	0.832486	0.542346	0.861967	0.998776	0.934448	0.955563
100360790	'LOC100360790'	mRNA																		-0.893798	0.144617	-0.944245	-1.03282		0.826617	0.970759	0.817	0.80018		0.950386	0.998776	0.953048	0.955309
100360795	'Tmco2'	mRNA																			1.10639		-1.03282			0.786282		0.80018			0.998776		0.955309
100360801	'Ddx60'	mRNA	0.18	0.29	0.26	0.26	0.28	0.25	0.243333	0.263333	17.97	29.28	25.05	25.56	28.31	25.25	24.1	26.3733	-0.0859046	0.262002	0.153006	0.34878	0.115438	0.714222	0.579519	0.745095	0.434751	0.805269	0.841466	0.912209	0.998776	0.836431	0.955309
100360821	'LOC100360821'	mRNA	0	0.01	0.01	0.01	0.01	0.02	0.00666667	0.0133333	0	1	1	1	1	2	0.666667	1.33333	-0.955858	-1.73361	0.107394	-0.785511	-1.83484	0.430723	0.414392	0.94358	0.651134	0.306171	0.631476	0.811126	0.998776	0.93277	0.718642
100360828	'LOC100360828'	mRNA	13.78	6.32	12.24	4.46	2.7	1.65	10.78	2.93667	55.44	23.86	44.73	16.23	10.2	5.96	41.3433	10.7967	1.98121	2.54585	0.72828	0.509471	1.82368	1.06472e-14	1.08195e-05	0.311282	0.507678	0.00100968	3.19843e-13	0.00111553	0.998776	0.879094	0.0242758
100360841	'LOC100360841'	mRNA	0	0	1.21	1.15	0	1.12	0.403333	0.756667	0	0	3.73	3.49	0	3.35	1.24333	2.28	-0.830678	-0.303843	1.28835	0.601057	-1.59005	0.360148	0.887026	0.366582	0.724722	0.368278	0.565588	0.971096	0.998776	0.953048	0.774097
100360846	'LOC100360846'	mRNA																		-1.78279	-1.70601	-1.8315			0.658879	0.672698	0.650183			0.930934	0.998776	0.932741
100360856	'LOC100360856'	mRNA	3.76	4.97	1.58	7.31	8.58	8.82	3.43667	8.23667	51.19	68.06	20.67	98.91	117.35	120.06	46.64	112.107	-1.22109	-1.36437	-0.0616502	-0.129987	-1.29884	1.19243e-18	0.000444811	0.779536	0.565904	0.000828881	4.86545e-17	0.0167404	0.998776	0.910334	0.0210494
100360867	'Ypel1'	mRNA	5.19	4.23	4.39	4.12	4.71	5.09	4.60333	4.64	244	204	202	198	227	247	216.667	224	-0.00387932	0.576377	-0.257336	0.574122	0.839432	0.961012	0.00136731	0.189043	0.000959184	3.62304e-05	0.991539	0.0353395	0.998776	0.0200606	0.00205775
100360868	'H3f3c'	mRNA	21.01	24.22	2.75	27.98	26.59	41.08	15.9933	31.8833	274.38	318.11	34.53	363.09	349.02	536.08	209.007	416.063	-0.949112	2.70276	0.38152	3.67305	2.32543	1.52033e-43	0.00127317	0.281061	1.27617e-49	0.00491398	1.81171e-41	0.0337767	0.998776	4.83948e-46	0.0712132
100360872	'Mcpt1l1'	mRNA	9.13	4.97	1.07	5.92	3.37	2.13	5.05667	3.80667	124	68	14	80	46	29	68.6667	51.6667	0.454518	-0.281365	0.743644	-0.727196	-1.02126	0.00290051	0.637121	0.00993977	0.0744509	0.0630802	0.0137782	0.930934	0.779771	0.353446	0.334535
100360880	'Fosb'	mRNA	0.44	0.27	0.49	0.37	0.61	0.41	0.4	0.463333	21	13	23	18	30	20	19	22.6667	-0.210431	0.588113	1.28986	0.785855	-0.693505	0.415734	0.312752	0.0290214	0.153173	0.257148	0.617425	0.723123	0.998776	0.521854	0.666749
100360914	'Fbxw7'	mRNA	20.35	19.47	22.86	19.15	20.33	18.36	20.8933	19.28	1291	1275	1390	1256	1316	1225	1318.67	1265.67	0.103325	0.0976224	-0.0764136	-0.0140321	0.180103	0.00161571	0.375337	0.359415	0.870816	0.114277	0.00835912	0.781273	0.998776	0.969841	0.454932
100360919	'Igll1'	mRNA	0	0	0.34	0.14	0	0.28	0.113333	0.14	0	0	3	1	0	2	1	1	0.0441422	-2.47762	0.100694	-2.56349	-2.57038	0.970106	0.137435	0.921284	0.084987	0.0910577	0.995187	0.501867	0.998776	0.381315	0.404063
100360933	'LOC100360933'	mRNA	0	0.12	0	0.04	0.11	0.09	0.04	0.08	0	2	0	2	6	5	0.666667	4.33333	-2.6563	-1.29969	0.960324	1.38976	-2.24056	0.0032815	0.601947	0.509701	0.316374	0.213708	0.0152933	0.922791	0.998776	0.736315	0.615928
100360936	'Anapc16'	mRNA	18.87	16.22	22.05	17.34	19.59	14.32	19.0467	17.0833	320	276	357	293	335	243	317.667	290.333	0.173946	0.118271	0.00472971	-0.0662181	0.119666	0.0100663	0.502911	0.972577	0.684473	0.49775	0.0388864	0.87136	0.998776	0.946805	0.864602
100360940	'LOC100360940'	mRNA	0.66	0.48	0.15	0.64	0.57	0.42	0.43	0.543333	14.19	10.47	3.22	14	12.56	9.31	9.29333	11.9567	-0.319405	0.111224	0.0331405	0.446679	0.0821008	0.378639	0.885888	0.962837	0.499568	0.917001	0.583224	0.971096	0.998776	0.873746	0.987316
100360950	'LOC100360950'	mRNA	0.11	0	0.11	0.11	0	0.11	0.0733333	0.0733333	1	0	1	1	0	1	0.666667	0.666667	0.0441422	0.0913023	-1.70536	0.0209198	1.80912	0.975589	0.971376	0.666581	0.993588	0.65396	0.995873	0.995551	0.998776	0.999537	0.935462
100360977	'LOC100360977'	mRNA	82.4	68.43	116.98	79.3	100.03	45.01	89.27	74.78	752.8	620.49	1017.08	707.32	907.14	402.35	796.79	672.27	0.289301	1.50894	0.566493	1.20477	0.947877	3.0374e-11	3.04834e-08	0.00535284	0.00542508	2.4631e-05	6.53768e-10	9.32744e-06	0.643267	0.0664502	0.0015575
100360982	'Relb'	mRNA	2.88	2.9	2.7	3.17	3.5	2.59	2.82667	3.08667	91	94	83	102	113	84	89.3333	99.6667	-0.11377	0.185018	0.175811	0.29439	0.0147769	0.348117	0.450447	0.467044	0.237221	0.948963	0.55287	0.84059	0.998776	0.644127	0.996397
100361007	'Adig'	mRNA	0.25	0	0.4	0.26	0.13	0.26	0.216667	0.216667	2	0	3	2	1	2	1.66667	1.66667	0.0441422	-0.168957	0.260817	-0.243768	-0.432145	0.961413	0.918977	0.871532	0.87426	0.819318	0.991669	0.983523	0.998776	0.970813	0.955309
100361016	'LOC100361016'	mRNA	0	0.02	0	0	0	0	0.00666667	0	0	1	0	0	0	0	0.333333	0		1.02976			0.890729		0.800761			0.827203		0.950386			0.955309
100361018	'LOC100361018'	mRNA	0.02	0	0	0.03	0	0.01	0.00666667	0.0133333	2	0	0	2	0	1	0.666667	1	-0.54082	-1.7443	-0.00624529	-1.20962	-1.74949	0.678227	0.442029	0.996923	0.521022	0.45158	0.816404	0.833538	0.999319	0.888567	0.838699
100361036	'LOC100361036'	mRNA	0.12	0	0.06	0	0	0.06	0.06	0.02	4.09	0	2	0	0	2	2.03	0.666667	1.65058	2.56284	1.53968	0.911585	1.01079	0.130681	0.290167	0.578941	0.797102	0.609497	0.284338	0.706218	0.998776	0.953048	0.924076
100361043	'Dytn'	mRNA	0.19	0.06	0	0.12	0.52	0.03	0.0833333	0.223333	6	2	0	4	17	1	2.66667	7.33333	-1.41529	-0.530899	0.187634	0.894511	-0.721551	0.0115129	0.691099	0.86355	0.418118	0.607952	0.0434304	0.943736	0.998776	0.82574	0.923838
100361053	'Hbq1b'	mRNA	0.72	0.4	0.41	0.81	0.17	1.13	0.51	0.703333	9	6	6	11	3	19	7	11	-0.607935	-0.579915	0.514661	0.0209599	-1.09113	0.126292	0.482823	0.533081	0.980044	0.222065	0.276965	0.862357	0.998776	0.999537	0.627378
100361056	'LOC100361056'	mRNA	0	0.06	0.32	0.06	0.25	0	0.126667	0.103333	0	1	4.98	1	4	0	1.99333	1.66667	0.30236	0.83237	-0.501018	0.758582	1.34394	0.728922	0.659177	0.822219	0.691088	0.542857	0.851316	0.930934	0.998776	0.94959	0.889599
100361079	'LOC100361079'	mRNA	4.06	2.24	3.83	1.56	5.95	3.97	3.37667	3.82667	12	6	10	4	16	10	9.33333	10	-0.0553935	-0.290481	0.0404464	-0.244621	-0.325673	0.883786	0.656456	0.947781	0.727184	0.627407	0.951753	0.930934	0.998776	0.953048	0.93093
100361083	'LOC100361083'	mRNA	0.6	1.23	0.17	0.36	0.5	0.83	0.666667	0.563333	37	78	10	23	32	53	41.6667	36	0.255039	-1.32297	-0.204212	-1.55771	-1.11496	0.177822	0.0146852	0.499074	8.58359e-06	0.0554038	0.350693	0.153495	0.998776	0.000516677	0.311134
100361087	'LOC100361087'	mRNA	0.36	1.07	0.93	0.72	0.62	0.9	0.786667	0.746667	4	12	10	8	7	10	8.66667	8.33333	0.100726	-0.400733	-0.093487	-0.505986	-0.298691	0.803137	0.583114	0.888074	0.464102	0.686438	0.899069	0.912878	0.998776	0.855072	0.945668
100361090	'LOC100361090'	mRNA
100361092	'Malrd1'	mRNA	0.07	0.16	0.09	0.07	0.12	0.19	0.106667	0.126667	7	16	9	7	12	19	10.6667	12.6667	-0.203785	0.417666	0.208695	0.62369	0.215862	0.555291	0.556425	0.769645	0.374449	0.753787	0.730722	0.899441	0.998776	0.788269	0.955309
100361098	'LOC100361098'	mRNA
100361104	'LOC100361104'	mRNA	0.05	0.05	0.02	0.07	0.06	0.05	0.04	0.06	6	6	2	9	8	7	4.66667	8	-0.733465	-0.993247	-0.0351595	-0.256458	-0.958527	0.123751	0.2205	0.960892	0.713763	0.27902	0.272805	0.626308	0.998776	0.953048	0.691694
100361114	'Zfp869'	mRNA	6.06	6.58	6.76	6.19	7.13	6.16	6.46667	6.49333	299	332	319.72	306.31	356.82	307.75	316.907	323.627	0.0138697	0.121936	0.0480104	0.100431	0.0794395	0.833103	0.386105	0.714241	0.473773	0.576728	0.920588	0.790232	0.998776	0.860791	0.909294
100361125	'Pom121l12'	mRNA
100361126	'RGD2320734'	mRNA	359.28	299.35	386.94	294.99	335.34	331.61	348.523	320.647	951.9	710	894.03	662.99	797	733.17	851.977	731.053	0.264979	0.433468	0.0838361	0.158148	0.355801	2.61644e-10	0.00810444	0.45409	0.193079	0.0287468	4.98204e-09	0.107668	0.998776	0.586037	0.213047
100361133	'Mycbp'	mRNA	17.62	16.72	20.65	15.19	17.57	18.14	18.33	16.9667	376	363	428	327	381	394	389	367.333	0.126823	0.00696126	0.0509897	-0.129186	-0.0373154	0.0363141	0.963341	0.688455	0.336784	0.81747	0.108725	0.995551	0.998776	0.755817	0.955309
100361134	'Shisa9'	mRNA	1.96	1.75	1.7	2	1.4	1.96	1.80333	1.78667	135	124	115	141	99	140	124.667	126.667	0.021181	-0.0108699	-0.163125	-0.0380502	0.157695	0.840245	0.958571	0.424632	0.864452	0.444707	0.925014	0.995551	0.998776	0.966785	0.833802
100361138	'Dgkq'	mRNA	10.92	11.68	12.46	10.26	10.37	10.09	11.6867	10.24	737	812	825	710	720	707	791.333	712.333	0.195875	0.477237	0.0315028	0.274115	0.451024	5.19724e-06	9.00364e-05	0.7617	0.00748406	0.000236514	5.19839e-05	0.00542881	0.998776	0.0835228	0.00837976
100361139	'LOC100361139'	mRNA
100361143	'LOC100361143'	mRNA
100361147	'Mkrn2os'	mRNA	0	0	0.07	0.06	0	0	0.0233333	0.02	0	0	1	1	0	0	0.333333	0.333333	0.0441422	1.02976		0.979309	0.890729	0.982738	0.800761		0.810331	0.827203	0.994258	0.950386		0.953048	0.955309
100361166	'Rgs21'	mRNA
100361180	'LOC100361180'	mRNA
100361188	'Etfrf1'	mRNA	6.35	7.95	8.78	7.09	5.61	5.74	7.69333	6.14667	106	133	140	118	94	96	126.333	102.667	0.34341	0.0206461	-0.032528	-0.330982	0.0589904	0.0018624	0.923841	0.870347	0.117524	0.796733	0.00941615	0.985862	0.998776	0.453752	0.955309
100361194	'LOC100361194'	mRNA																		-1.79275	-1.71733	-1.84372			0.657024	0.663257	0.647918			0.930934	0.998776	0.932741
100361204	'LOC100361204'	mRNA
100361234	'Btbd19'	mRNA	2.32	3.74	3.83	3.71	3.32	2.95	3.29667	3.32667	76	121	118	116	107	96	105	106.333	0.0259376	0.0591268	0.0177683	0.0261218	0.047046	0.820924	0.826242	0.937298	0.907643	0.862708	0.911778	0.950386	0.998776	0.982015	0.96649
100361238	'Rasgef1b'	mRNA	1.41	1.11	0.82	0.96	0.9	1.04	1.11333	0.966667	64	53	34	45	38	49	50.3333	44	0.238153	0.0539825	0.0492943	-0.184983	0.00958324	0.165438	0.878216	0.874578	0.570128	0.977848	0.333995	0.967685	0.998776	0.911678	0.997642
100361261	'Gzmbl3'	mRNA	0.43	0	0.45	0.14	0.14	0.14	0.293333	0.14	6	0	6	2	2	2	4	2	1.04414	0.0900954	0.70961	-0.98089	-0.613605	0.136006	0.941294	0.441909	0.413552	0.582498	0.292983	0.992265	0.998776	0.822807	0.912339
100361265	'LOC100361265'	mRNA	0	0.03	0	0	0	0.11	0.01	0.0366667	0	1	0	0	0	1	0.333333	0.333333	0.0441422	1.02976	1.10639	0.979309	-0.0710441	0.982738	0.800761	0.786282	0.810331	0.986109	0.994258	0.950386	0.998776	0.953048	0.997642
100361269	'Snrpa1'	mRNA	11.39	10.32	12.69	11	11.02	12.63	11.4667	11.55	157	143	168	150	152	174	156	158.667	0.0196892	-0.0109054	0.150933	-0.0398143	-0.156111	0.833928	0.956817	0.39808	0.832217	0.41674	0.920878	0.995551	0.998776	0.956459	0.811326
100361272	'Ankub1'	mRNA	0.14	0.24	0.29	0.27	0.28	0.17	0.223333	0.24	4	9	10	10	10	6	7.66667	8.66667	-0.132736	0.202141	-0.147441	0.325905	0.357196	0.747653	0.795262	0.864262	0.663423	0.691163	0.863663	0.950386	0.998776	0.936577	0.947691
100361292	'Fam205a'	mRNA	0.07	0.11	0.09	0.08	0.05	0.08	0.09	0.07	5	9	6	6	4	6	6.66667	5.33333	0.36607	1.57774	0.784075	1.21038	0.798138	0.447909	0.130478	0.515301	0.277152	0.380057	0.645264	0.488707	0.998776	0.688946	0.785196
100361294	'Tyk2'	mRNA	4.73	5.01	5.34	4.8	5.2	4.25	5.02667	4.75	325	353	353	341	363	315	343.667	339.667	0.0610325	0.0889159	-0.122225	0.0212916	0.216842	0.33818	0.546279	0.356331	0.878873	0.119586	0.542306	0.895409	0.998776	0.972767	0.466397
100361300	'Spink10'	mRNA
100361314	'Prr9'	mRNA	0	0.1	0	0	0	0.1	0.0333333	0.0333333	0	1	0	0	0	1	0.333333	0.333333	0.0441422	1.02976		0.979309	0.890729	0.982738	0.800761		0.810331	0.827203	0.994258	0.950386		0.953048	0.955309
100361323	'Astn2'	mRNA	8.47	8.16	6.02	7.79	6.96	11	7.55	8.58333	523	515	361	487	444	692	466.333	541	-0.170125	-0.253148	-0.0865351	-0.0844696	-0.16112	0.00120787	0.117429	0.460329	0.606115	0.34502	0.00654259	0.464405	0.998776	0.928628	0.752144
100361371	'Smco2'	mRNA	0.13	0	0	0.06	0.06	0	0.0433333	0.04	2	0	0	1	1	0	0.666667	0.666667	0.0441422	0.0696916	1.39035	0.0245729	-1.31296	0.975589	0.980872	0.510745	0.992465	0.589198	0.995873	0.995551	0.998776	0.999537	0.91533
100361376	'Kank2'	mRNA	9.32	11.48	8.98	11.65	12.43	8.82	9.92667	10.9667	716	913	652	906	965	706	760.333	859	-0.131884	-0.134457	0.00646341	-0.00319817	-0.135554	0.00145713	0.384417	0.952971	0.981831	0.348284	0.00767104	0.789346	0.998776	0.999537	0.755165
100361383	'Ecm2'	mRNA	0.44	5.53	1.21	3.09	1.64	2.73	2.39333	2.48667	20.38	264	53.82	147.97	74.8	132.49	112.733	118.42	-0.0268564	-0.102135	0.185009	-0.0547043	-0.280495	0.806391	0.922942	0.787959	0.885177	0.792227	0.900751	0.985582	0.998776	0.974791	0.955309
100361389	'Fam171a2'	mRNA	10.56	11.86	9.87	10.05	11.75	11.93	10.7633	11.2433	531	613	490	517	604	620	544.667	580.333	-0.047366	0.00971906	-0.194445	0.0540022	0.209162	0.340334	0.937374	0.0751006	0.647532	0.114834	0.54474	0.991079	0.998776	0.932741	0.456307
100361414	'Pate3'	mRNA
100361417	'Tbcd'	mRNA	49.69	52.36	38.98	49.97	46.05	49.52	47.01	48.5133	2841.38	3080.74	2185.49	2926.58	2708.47	2934.61	2702.54	2856.55	-0.0358191	-0.127405	-0.15891	-0.092396	0.0373162	0.108919	0.381506	0.127955	0.356303	0.794734	0.247868	0.786947	0.998776	0.772452	0.955309
100361422	'Cldn34c4'	mRNA
100361431	'Syce1l'	mRNA	0.1	0	0.31	0	0.1	0.2	0.136667	0.1	1	0	3	0	1	2	1.33333	1	0.45918	1.10913	1.12057	0.610623	-0.0129706	0.675287	0.664687	0.640836	0.81731	0.994986	0.815949	0.933193	0.998776	0.953048	0.999412
100361434	'LOC100361434'	mRNA
100361444	'Angptl8'	mRNA	0.02	0.02	0.08	0	0	0	0.04	0	1	1	3	0	0	0	1.66667	0	3.36607	3.26811	2.49417		0.748989	0.0380193	0.203436	0.45419		0.683367	0.112631	0.601806	0.998776		0.945359
100361457	'LOC100361457'	mRNA	378.59	554.98	290.64	502.45	451.24	745.49	408.07	566.393	10349.5	15496.9	7742.76	13933.2	12588.6	20882.2	11196.4	15801.3	-0.452866	-0.419057	-0.0925714	0.0391437	-0.320477	0	0.0383362	0.259675	0.797098	0.11643	0	0.261141	0.998776	0.953048	0.459759
100361460	'Insyn2b'	mRNA	1.46	1.34	1.27	1.73	1.29	1.51	1.35667	1.51	227	214	193	276	207	244	211.333	242.333	-0.15333	-0.561319	0.000103902	-0.413624	-0.55559	0.0501981	0.000165151	0.999361	0.00707805	0.000299778	0.139328	0.00847621	0.99991	0.0801235	0.00987291
100361465	'Pate2'	mRNA	0.37	0.25	0.58	0.29	0.38	0.15	0.4	0.273333	6	10	12	7	11	5	9.33333	7.66667	0.327935	0.123604	-0.168807	-0.213375	0.299165	0.41809	0.85821	0.816593	0.773226	0.684058	0.620002	0.960885	0.998776	0.953048	0.945359
100361468	'Gzmbl2'	mRNA	0	0	0	0	0	0.28	0	0.0933333	0	0	0	0	0	4	0	1.33333		-2.36839	-1.32802	0.437201	-1.03282		0.553284	0.669303	0.870684	0.80018		0.898567	0.998776	0.969841	0.955309
100361492	'LOC100361492'	mRNA
100361503	'Zfp717'	mRNA	17.83	17.53	16.67	16.68	16.71	17.94	17.3433	17.11	1233	1258	1126	1184	1192	1293	1205.67	1223	0.0235489	0.224686	0.175729	0.195972	0.0544304	0.485989	0.0568221	0.0664542	0.0646285	0.557721	0.677951	0.322742	0.998776	0.323501	0.898857
100361506	'Armc3'	mRNA	0.05	0.05	0.05	0.1	0.07	0.05	0.05	0.0733333	2	2	2	4	3	2	2	3	-0.54082	-0.934682	-0.15681	-0.40112	-0.773346	0.472387	0.435241	0.892517	0.722453	0.557362	0.665659	0.829261	0.998776	0.953048	0.898711
100361513	'Gcc1'	mRNA	3.37	3.94	2.94	3.65	3.39	3.37	3.41667	3.47	238	288	203	261	244	248	243	251	-0.00258885	-0.159463	-0.197536	-0.158412	0.0441059	0.972446	0.357899	0.175792	0.276787	0.802092	0.995347	0.766678	0.998776	0.688643	0.955309
100361517	'Psmg3'	mRNA	30.35	21.41	24.63	21.18	31.38	20.51	25.4633	24.3567	324	232	253	225	333	216	269.667	258	0.107948	0.0633064	-0.255745	-0.0513488	0.325367	0.136638	0.743191	0.113098	0.794594	0.107017	0.294064	0.950386	0.998776	0.953048	0.440889
100361520	'Rpl37a'	mRNA	135.36	71.23	102.72	92.15	107.73	48.13	103.103	82.67	440	212	297	264	322	137	316.333	241	0.436555	0.608266	0.101217	0.161877	0.513993	7.34078e-10	0.027784	0.631123	0.545461	0.0928546	1.31958e-08	0.22054	0.998776	0.898955	0.409327
100361529	'Rad9a'	mRNA	6.31	6.13	7.38	5.73	6.75	5.48	6.60667	5.98667	180.4	176.2	204.05	166.04	197.31	162.2	186.883	175.183	0.137415	0.284326	0.0235056	0.138541	0.26659	0.116585	0.124371	0.892134	0.442493	0.153469	0.260827	0.477234	0.998776	0.839682	0.529138
100361543	'LOC100361543'	mRNA	0.33	0	0.58	0	0.33	0	0.303333	0.11	4.59	0	7.65	0	4.58	0	4.08	1.52667	1.46233	2.56328	0.0916666	1.03075	2.46986	0.0498452	0.215862	0.9763	0.715286	0.238529	0.138541	0.620189	0.998776	0.953048	0.647839
100361547	'LOC100361547'	mRNA
100361556	'LOC100361556'	mRNA	0.07	0.04	0.09	0.05	0.11	0.02	0.0666667	0.06	3	2	4	2	5	1	3	2.66667	0.214067	0.924583	-1.23783	0.696611	2.15251	0.759874	0.52065	0.560908	0.65356	0.201145	0.872598	0.881024	0.998776	0.933406	0.597234
100361558	'LOC100361558'	mRNA	111.21	121	189.47	137.49	128.58	90.12	140.56	118.73	1568.73	1720.16	2575.73	1932.5	1827.04	1274.85	1954.87	1678.13	0.264363	-0.199684	0.186359	-0.479498	-0.379973	1.26848e-21	0.314332	0.00414673	0.00046075	0.0570815	6.00658e-20	0.724921	0.589185	0.0121337	0.316064
100361568	'Hilpda'	mRNA	5.24	5.42	7.03	5.63	5.86	5.31	5.89667	5.6	72	75	93	77	81	73	80	77	0.0992838	0.151866	-0.0102174	0.0425084	0.16795	0.455219	0.580804	0.968442	0.868941	0.528538	0.650793	0.912259	0.998776	0.969062	0.880149
100361571	'Krtap1-1'	mRNA
100361574	'Polr2k'	mRNA	54.43	41.2	62.02	46.7	54.78	32.96	52.55	44.8133	313	229	330	254	309	176	290.667	246.333	0.282896	0.126889	0.0747495	-0.168027	0.0576707	8.53816e-05	0.564676	0.638022	0.439833	0.773602	0.000650447	0.904324	0.998776	0.838526	0.955309
100361579	'LOC100361579'	mRNA	0	0	0	0	0.14	0	0	0.0466667	0	0	0	0	1	0	0	0.333333				0.979309					0.810331					0.953048
100361582	'Ttc24'	mRNA	0	0.07	0.04	0	0	0.03	0.0366667	0.01	0	2	1	0	0	1	1	0.333333	1.6291	0.0577626	-1.33629	-1.46337	1.39929	0.2933	0.977108	0.602717	0.570201	0.627161	0.494162	0.995551	0.998776	0.911678	0.930837
100361584	'Ano2'	mRNA	0.01	0.11	0.07	0.04	0.01	0.07	0.0633333	0.04	1	8	5	3	1	5	4.66667	3	0.681572	0.873301	0.131535	0.192545	0.747903	0.263019	0.517877	0.923441	0.891372	0.525137	0.460341	0.88099	0.998776	0.97661	0.878079
100361585	'RGD1310951'	mRNA	1.05	1.6	1.18	1.35	1.21	1.72	1.27667	1.42667	110	167	112	131	122	152	129.667	135	-0.0140096	-0.255054	0.110666	-0.241868	-0.35945	0.891182	0.274324	0.544682	0.224181	0.111154	0.956512	0.68985	0.998776	0.630096	0.448886
100361588	'Wdr95'	mRNA	0	0	0.06	0.03	0	0.03	0.02	0.02	0	0	2	1	0	1	0.666667	0.666667	0.0441422	1.97675	1.93449	1.87163	0.0472454	0.975589	0.624059	0.632431	0.643008	0.989012	0.995873	0.930905	0.998776	0.932741	0.99837
100361623	'RGD1561318'	mRNA
100361626	'Krtap12-2'	mRNA
100361631	'Tmem35b'	mRNA	0.29	0.59	0.46	0.96	0	0.51	0.446667	0.49	4	8	6	13	0	7	6	6.66667	-0.107861	0.326723	0.930366	0.427341	-0.597671	0.817866	0.70779	0.28398	0.697067	0.495354	0.909139	0.950386	0.998776	0.951639	0.863447
100361633	'Cd300ld'	mRNA	0.21	0.3	0	0.05	0.1	0	0.17	0.05	4	6	0	1	2	0	3.33333	1	1.78111	-0.71956	-0.507584	-2.48139	-0.203047	0.0410347	0.530117	0.600842	0.0675333	0.873727	0.119238	0.885971	0.998776	0.33277	0.971301
100361639	'RGD1562521'	mRNA
100361642	'LOC100361642'	mRNA
100361645	'LOC100361645'	mRNA	3.13	1.77	2.96	1.55	2	1.39	2.62	1.64667	77.24	44.69	71.07	38.72	50.29	35.02	64.3333	41.3433	0.682054	0.459308	0.531317	-0.239309	-0.0675159	3.20484e-05	0.171441	0.0614648	0.467052	0.835954	0.000270487	0.557779	0.998776	0.856955	0.956709
100361647	'Galnt6'	mRNA	2.5	2.72	1.84	3.02	2.63	3.87	2.35333	3.17333	123	133	90	154	133	196	115.333	161	-0.437109	-0.295906	-0.295549	0.139837	0.00511806	1.47796e-05	0.205685	0.174927	0.52039	0.983659	0.000135065	0.604689	0.998776	0.88797	0.997642
100361652	'Lce6a'	mRNA																			1.10639		-1.03282			0.786282		0.80018			0.998776		0.955309
100361655	'LOC100361655'	mRNA	0.23	0.17	0.5	0.4	0.32	0.4	0.3	0.373333	4	3	9	7	6	7	5.33333	6.66667	-0.277786	-0.499709	-0.49422	-0.243536	0.00681588	0.564695	0.576296	0.583837	0.761855	0.994716	0.738292	0.910924	0.998776	0.953048	0.999193
100361657	'Pate1'	mRNA
100361658	'Usp37'	mRNA	5.15	4.71	4.31	4.77	4.38	4.74	4.72333	4.63	564	535	461	533	494	539	520	522	0.038604	-0.123927	0.0341523	-0.167101	-0.152579	0.454405	0.358836	0.762619	0.154563	0.240124	0.650069	0.767189	0.998776	0.523609	0.649716
100361660	'Zfp617'	mRNA	1.33	1.94	1.88	1.83	2.01	1.61	1.71667	1.81667	58	82	76	75	83	68	72	75.3333	-0.0211493	0.021796	0.214413	0.0373225	-0.186454	0.877539	0.93583	0.381184	0.883693	0.483756	0.94809	0.990572	0.998776	0.974117	0.858212
100361664	'LOC100361664'	mRNA
100361672	'Zc2hc1b'	mRNA	0	0	0	0.06	0	0	0	0.02	0	0	0	1	0	0	0	0.333333			1.10639	0.979309	-1.03282			0.786282	0.810331	0.80018			0.998776	0.953048	0.955309
100361684	'Simc1'	mRNA	2.58	2.47	1.74	2.18	2.29	2.28	2.26333	2.25	177	174	116	153	161	162	155.667	158.667	0.0166032	-0.160402	-0.0107006	-0.177815	-0.14496	0.859737	0.441776	0.94848	0.296898	0.49504	0.9369	0.833467	0.998776	0.711397	0.863293
100361693	'LOC100361693'	mRNA	0	0.02	0	0	0	0	0.00666667	0	0	0.5	0	0	0	0	0.166667	0
100361702	'LOC100361702'	mRNA
100361706	'LOC100361706'	mRNA	0	0.18	0	0	0	0	0.06	0	0	3	0	0	0	0	1	0		-2.28037	0.612284	-4.74364	-2.89302		0.151993	0.576492	0.00909808	0.116481		0.525722	0.998776	0.0932479	0.45979
100361710	'Setdb2'	mRNA	4.23	3.73	4.95	4.23	3.44	3.78	4.30333	3.81667	199.85	174.83	226.44	195.2	165.47	184.08	200.373	181.583	0.186201	0.246218	0.132809	0.0520704	0.118732	0.029015	0.212298	0.419951	0.763646	0.539012	0.0915316	0.614852	0.998776	0.953048	0.887182
100361733	'Ociad2'	mRNA	4.44	3.35	3.95	2.69	3.72	3.35	3.91333	3.25333	95	73	82	58	81	73	83.3333	70.6667	0.282006	0.171491	0.111574	-0.117802	0.0654724	0.0359654	0.518582	0.667763	0.66531	0.808201	0.10795	0.88099	0.998776	0.937376	0.955309
100361739	'LOC100361739'	mRNA
100361756	'LOC100361756'	mRNA
100361765	'Hoxb2'	mRNA	4.54	4.76	5.85	4.7	3.84	4.66	5.05	4.4	92	98	115	96	79	96	101.667	90.3333	0.214659	0.0108375	0.0120704	-0.213303	0.00520988	0.0744184	0.962224	0.955221	0.341579	0.982525	0.18671	0.995551	0.998776	0.760191	0.997642
100361774	'Ralgps1'	mRNA	2.53	2.26	1.36	1.91	1.87	2.15	2.05	1.97667	111	108	62	83	89	97	93.6667	89.6667	0.107106	-0.458849	0.0332596	-0.564671	-0.488216	0.38403	0.0975569	0.873366	0.012501	0.0707881	0.589183	0.423319	0.998776	0.113939	0.355795
100361793	'LOC100361793'	mRNA
100361814	'LOC100361814'	mRNA	0.11	0	0.12	0	0	0.11	0.0766667	0.0366667	1	0	1	0	0	1	0.666667	0.333333	1.04414	1.94914	3.99377	0.979309	-2.04076	0.54277	0.629115	0.131062	0.810331	0.39509	0.721795	0.930934	0.998776	0.953048	0.795125
100361818	'Nfatc1'	mRNA	3.85	4.5	2.61	4.25	4.25	4.33	3.65333	4.27667	235	283	156	266	267	274	224.667	269	-0.215678	-0.0704855	0.110782	0.148155	-0.176527	0.00409218	0.780052	0.571363	0.418105	0.468764	0.0184502	0.950386	0.998776	0.82574	0.850973
100361828	'LOC100361828'	mRNA
100361830	'Tram2'	mRNA	0.97	1.15	0.94	1.16	1	1.1	1.02	1.08667	19	23	18	23	20	22	20	21.6667	-0.071335	-0.274708	0.201863	-0.20693	-0.471118	0.782306	0.536752	0.637361	0.63916	0.294907	0.887371	0.890209	0.998776	0.932741	0.709337
100361850	'LOC100361850'	mRNA	0	0	0	0.41	0	0	0	0.136667	0	0	0	12	0	0	0	4	-4.54082		4.05946	4.45457	-3.98691	0.000495019		0.120062	0.0878382	0.224977	0.00300772		0.998776	0.389318	0.631428
100361854	'LOC100361854'	mRNA
100361859	'Lce3d'	mRNA
100361866	'LOC100361866'	mRNA	0.11	0	0	0	0	0	0.0366667	0	1	0	0	0	0	0	0.333333	0		0.0679826	2.09483	-0.944245	-2.02051		0.986707	0.400699	0.817	0.44118		0.995551	0.998776	0.953048	0.830936
100361884	'Prl8a3'	mRNA
100361891	'Rab5al1'	mRNA	46.01	46.02	46.28	44.57	48.26	43.33	46.1033	45.3867	1405.62	1438.47	1379.79	1384.08	1507.02	1359.65	1407.96	1416.92	0.0349936	0.151051	0.161398	0.110379	-0.00492399	0.264175	0.158326	0.0599554	0.265951	0.955328	0.461781	0.536094	0.998776	0.677236	0.997642
100361898	'LOC100361898'	mRNA	4.45	1.02	1.69	3.46	2.36	2.7	2.38667	2.84	38.84	8.83	14.03	29.38	20.42	23	20.5667	24.2667	-0.194526	-0.171545	-0.20926	0.0373828	0.0375985	0.43505	0.792007	0.707405	0.936832	0.959483	0.632946	0.950386	0.998776	0.992366	0.997642
100361902	'Zfp42l'	mRNA	0.14	0.1	0.04	0.04	0.13	0.21	0.0933333	0.126667	10.75	8	3	3	10	16	7.25	9.66667	-0.370895	-0.455531	-0.213282	-0.0300341	-0.240621	0.362259	0.545296	0.765342	0.96834	0.770669	0.567565	0.894648	0.998776	0.999537	0.955309
100361907	'LOC100361907'	mRNA
100361909	'Ear1'	mRNA																			2.18053		-2.10617			0.587824		0.600626			0.998776		0.920494
100361913	'LOC100361913'	mRNA	2.6	1.52	1.66	2.24	1.81	1.72	1.92667	1.92333	40.5	24	25	35	28.5	27	29.8333	30.1667	0.0281121	-0.168854	0.212715	-0.203318	-0.376836	0.895996	0.699122	0.569918	0.616782	0.33616	0.95919	0.947361	0.998776	0.932741	0.744707
100361920	'LOC100361920'	mRNA	0.29	0.4	0.47	0.41	0.52	0.57	0.386667	0.5	18	25	28	26	33.01	36	23.6667	31.67	-0.376118	-0.637546	-0.0142055	-0.269719	-0.618057	0.0947665	0.105897	0.967338	0.460061	0.126818	0.223402	0.439573	0.998776	0.852951	0.480666
100361923	'Ikzf4'	mRNA	0.21	0.45	0.04	0.4	0.45	0.57	0.233333	0.473333	5	11	1	10	11	14	5.66667	11.6667	-0.997678	-1.32587	-0.363026	-0.312891	-0.959898	0.015726	0.105362	0.546905	0.59645	0.275359	0.0560232	0.438529	0.998776	0.9252	0.687762
100361928	'Tmem198'	mRNA	4.56	4.02	3.91	3.26	4.02	3.94	4.16333	3.74	155	140	130	113	140	138	141.667	130.333	0.164436	0.526616	0.0908987	0.356955	0.44046	0.103666	0.0140031	0.69122	0.103491	0.0472949	0.238629	0.148825	0.998776	0.424793	0.285727
100361931	'Tmem221'	mRNA	0.11	0.16	0.23	0.06	0.16	0.27	0.166667	0.163333	2	3	4	1	3	5	3	3	0.0441422	0.438659	0.491039	0.383934	-0.046908	0.948246	0.738095	0.70676	0.77959	0.967308	0.98657	0.950386	0.998776	0.953048	0.997642
100361939	'Rnaseh2c'	mRNA	7.79	6.59	9.88	9.54	9.62	7.8	8.08667	8.98667	60	50	72	71	73	58	60.6667	67.3333	-0.106275	0.00313353	0.0399546	0.0977426	-0.0311866	0.470719	0.991671	0.882795	0.722376	0.916426	0.664062	0.997246	0.998776	0.953048	0.987316
100361944	'LOC100361944'	mRNA
100361946	'Lrrc74b'	mRNA	1.09	1.85	0.62	1.43	0.79	1.67	1.18667	1.29667	31	54	17	41	23	49	34	37.6667	-0.103611	0.068226	0.389953	0.18114	-0.315898	0.598738	0.893831	0.317822	0.680018	0.495401	0.761123	0.973302	0.998776	0.944821	0.863447
100361947	'Zfp42'	mRNA	0.05	0	0.34	0.08	0.12	0	0.13	0.0666667	1.25	0	8	2	3	0	3.08333	1.66667	0.931667	0.10941	0.166597	-0.829106	-0.0557477	0.233693	0.943201	0.893136	0.581547	0.970937	0.425013	0.993033	0.998776	0.918357	0.997642
100361951	'Lce3e'	mRNA
100361960	'Cox7b2'	mRNA	0.15	0	0	0	0	0.16	0.05	0.0533333	1	0	0	0	0	1	0.333333	0.333333	0.0441422	0.0679826	-0.817164	0.0175359	0.890729	0.982738	0.986707	0.841276	0.996571	0.827203	0.994258	0.995551	0.998776	0.999537	0.955309
100361968	'LOC100361968'	mRNA	0	0.02	0	0	0	0	0.00666667	0	0	0.5	0	0	0	0	0.166667	0
100361969	'LOC100361969'	mRNA
100361997	'Ect2l2'	mRNA	0.04	0.09	0.07	0	0.03	0.13	0.0666667	0.0533333	1.28	2.61	2.14	0	1	3.88	2.01	1.62667	0.349419	-0.415901	-0.577192	-0.78852	0.162943	0.689965	0.764228	0.716529	0.627068	0.925142	0.824385	0.950386	0.998776	0.932741	0.990179
100362005	'Grcc10'	mRNA	124.52	109.36	140.71	117.68	139.14	115.62	124.863	124.147	1167	1017.99	1257	1079.34	1297	1062	1147.33	1146.11	0.0456729	-0.0311611	-0.0958775	-0.0866474	0.0698968	0.189147	0.817696	0.237876	0.421376	0.604601	0.366009	0.950386	0.998776	0.828809	0.922146
100362022	'Zfp27'	mRNA	2.29	2.78	3.49	2.06	2.87	3.61	2.85333	2.84667	81.94	136.39	138.28	85.04	139.57	166	118.87	130.203	-0.0872395	-0.0924434	-0.706972	-0.00842944	0.621549	0.408745	0.75429	0.00385065	0.976014	0.0319014	0.610319	0.950386	0.586053	0.999537	0.227422
100362023	'LOC100362023'	mRNA	0	0.13	0	0	0.26	0	0.0433333	0.0866667	0	1.22	0	0	2.56	0	0.406667	0.853333	-1.02512	-0.821172	-1.70601	0.0321278	0.890729	0.504149	0.827047	0.672698	0.992049	0.827203	0.691701	0.950386	0.998776	0.999537	0.955309
100362027	'LOC100362027'	mRNA	153.5	101.52	11.44	254.41	281.37	217.74	88.82	251.173	795.82	505.07	54.87	1230.56	1401.52	1045.99	451.92	1226.02	-1.3957	-0.48331	1.01111	0.927247	-1.49328	2.74978e-229	0.713052	0.34718	0.367412	0.127109	4.1233e-226	0.950386	0.998776	0.780998	0.481004
100362031	'LOC100362031'	mRNA
100362040	'LOC100362040'	mRNA	0.08	0	0	0	0	0	0.0266667	0	2	0	0	0	0	0	0.666667	0		1.92114	1.10639		0.816529		0.634258	0.786282		0.828567		0.930934	0.998776		0.955309
100362054	'LOC100362054'	mRNA	0	0.07	0	0.02	0	0.02	0.0233333	0.0133333	0	3	0	1	0	1	1	0.666667	0.629105	1.50247	2.34065	0.910236	-0.819633	0.629372	0.661225	0.292368	0.772113	0.69121	0.782973	0.931622	0.998776	0.953048	0.947691
100362059	'Ttc16'	mRNA	1.13	0.94	1.06	0.63	0.58	0.66	1.04333	0.623333	43.96	37.39	40.87	24.77	24.87	27.52	40.74	25.72	0.707698	1.36023	0.296046	0.629876	1.07138	0.00063	0.00130073	0.578331	0.187544	0.0135876	0.00371923	0.0342248	0.998776	0.577873	0.137178
100362067	'LOC100362067'	mRNA
100362068	'Vom1r-ps112'	mRNA
100362078	'LOC100362078'	mRNA
100362083	'Zfp866'	mRNA	1.33	1.33	1.51	1.05	1.44	1.54	1.39	1.34333	37	44	43	39	48	49	41.3333	45.3333	-0.0891243	-0.177514	0.102411	-0.0946125	-0.27429	0.61861	0.585004	0.739354	0.769073	0.384047	0.77624	0.913677	0.998776	0.953048	0.788034
100362089	'Zfp663'	mRNA	1.78	1.93	4.29	0	1.71	2.31	2.66667	1.34	55	61	130	0	54	73	82	42.3333	0.997972	-0.421307	-0.658862	-1.43836	0.249846	7.85302e-11	0.24494	0.0221	0.34844	0.578813	1.5985e-09	0.653919	0.938557	0.766713	0.910528
100362102	'Lsm14b'	mRNA	25.36	24.3	23.44	24.87	25.11	24.49	24.3667	24.8233	960	943	866	959	974	953	923	962	-0.0155641	-0.0599866	-0.116188	-0.0497672	0.0618382	0.685017	0.54305	0.165057	0.569455	0.533029	0.820816	0.892902	0.998776	0.911678	0.883708
100362109	'LOC100362109'	mRNA	0	0	0	0.01	0	0	0	0.00333333	0	0	0	1	0	0	0	0.333333				0.979309					0.810331					0.953048
100362110	'LOC100362110'	mRNA	133.27	116.9	155.05	117.04	113.29	99.76	135.073	110.03	3071.23	2744.49	3474.42	2726.32	2657.36	2345.65	3096.71	2576.44	0.309499	0.733012	0.136754	0.412041	0.602181	2.50975e-44	3.38413e-07	0.112514	3.52281e-05	1.06364e-05	3.09318e-42	7.55297e-05	0.998776	0.00166159	0.000800687
100362113	'LOC100362113'	mRNA	3.55	8.19	5.32	4.16	4.35	4.53	5.68667	4.34667	53.58	117.5	72.88	62.44	67.5	66.39	81.32	65.4433	0.357506	-0.175899	-0.000983285	-0.529865	-0.16821	0.00953176	0.656379	0.997385	0.103503	0.607516	0.0372129	0.930934	0.999319	0.424793	0.923814
100362120	'Catsperz'	mRNA	1.09	0.81	1.23	1.28	1.54	1.1	1.04333	1.30667	12	9	13	14	17	12	11.3333	14.3333	-0.29466	1.25021	-0.445627	1.53288	1.70233	0.371811	0.14418	0.68723	0.0534674	0.0404904	0.577004	0.512505	0.998776	0.289562	0.261171
100362121	'Ddb2'	mRNA	1.66	1.88	1.93	2.36	1.94	2.19	1.82333	2.16333	43	49	48	61	51	56	46.6667	56	-0.218892	-0.386778	-0.167172	-0.174459	-0.214508	0.183948	0.19034	0.567931	0.540052	0.497082	0.358278	0.585345	0.998776	0.896539	0.864378
100362122	'LOC100362122'	mRNA
100362123	'Rex2'	mRNA	2.31	1.96	2.43	2.07	1.69	1.59	2.23333	1.78333	142.02	123.99	146.68	130.64	107.16	101.48	137.563	113.093	0.326724	0.977508	0.402942	0.64119	0.579015	0.0019491	0.000319444	0.137107	0.0171834	0.0118016	0.00976941	0.013497	0.998776	0.141413	0.125844
100362124	'Ift140'	mRNA	6.4	6.63	5.9	7.22	5	5.34	6.31	5.85333	555	592	497	643	446	482	548	523.667	0.109669	-0.307475	-0.117261	-0.421831	-0.184434	0.0311616	0.00847911	0.235509	0.00351355	0.113252	0.0968097	0.110707	0.998776	0.0498921	0.452901
100362149	'LOC100362149'	mRNA	133.66	157.58	225.81	102.89	255.12	154.46	172.35	170.823	748.4	851.55	1175.75	541.67	1380.12	808.77	925.233	910.187	0.067797	0.0933887	0.686267	0.0138651	-0.587428	0.0812162	0.654681	3.28194e-09	0.973123	0.00240295	0.19902	0.930934	1.03605e-05	0.999537	0.0431745
100362155	'Cyhr1'	mRNA	17.54	17.07	18.47	16.32	17.27	16.65	17.6933	16.7467	299	295	305	281	300	290	299.667	290.333	0.0897906	0.329945	-0.0303064	0.232949	0.365943	0.190457	0.0326547	0.841435	0.112383	0.0170191	0.367477	0.24153	0.998776	0.440632	0.156043
100362169	'Fam170b'	mRNA	0.79	0.41	0.21	0.29	0.33	0.37	0.47	0.33	19	10	5	7	8	9	11.3333	8	0.546643	0.756173	-0.351862	0.211008	1.11242	0.152126	0.33623	0.68019	0.78486	0.174036	0.316073	0.746299	0.998776	0.953048	0.558906
100362170	'Zfp964'	mRNA	2.65	2.72	4.2	3.02	2.81	3.73	3.19	3.18667	67	69	97	73	69	91	77.6667	77.6667	0.0441422	0.0668057	0.287464	0.00990517	-0.215311	0.741196	0.820317	0.24171	0.970254	0.438224	0.859127	0.950386	0.998776	0.999537	0.828741
100362172	'LOC100362172'	mRNA
100362173	'LOC100362173'	mRNA
100362176	'LOC100362176'	mRNA	42.89	39.04	42.55	36.42	42.81	42.72	41.4933	40.65	1583	1477	1535	1370	1618	1625	1531.67	1537.67	0.0385018	0.466287	-0.0784152	0.420562	0.550788	0.200343	1.88664e-05	0.413453	5.79864e-05	1.92157e-06	0.380914	0.00171251	0.998776	0.00249882	0.000209495
100362197	'LOC100362197'	mRNA	25.6	24.17	28.87	28.17	27.6	28.64	26.2133	28.1367	296.15	280	320.24	322.01	319.74	329	298.797	323.583	-0.0708311	-0.127971	0.06391	-0.0664608	-0.185849	0.288968	0.403814	0.616064	0.611639	0.223624	0.490583	0.804489	0.998776	0.930836	0.62964
100362202	'Znf408'	mRNA	2.5	2.84	2.66	3.1	2.79	2.48	2.66667	2.79	137	160	143	174	157	141	146.667	157.333	-0.0571411	0.222632	0.194446	0.274498	0.0337309	0.5499	0.239701	0.298277	0.148156	0.860453	0.726125	0.64834	0.998776	0.511877	0.965553
100362205	'Fndc9'	mRNA	0	0.09	0.05	0.05	0.05	0.05	0.0466667	0.05	0	2	1	1	1	1	1	1	0.0441422	0.646445	0.656498	0.607967	-0.00510101	0.970106	0.785435	0.782621	0.784306	0.998173	0.995187	0.950386	0.998776	0.953048	0.999611
100362207	'Krtap16-1'	mRNA
100362216	'LOC100362216'	mRNA	0.42	0.44	0.56	0.89	0.44	0.71	0.473333	0.68	20	21	26	43	21	35	22.3333	33	-0.519125	0.13859	0.410982	0.646928	-0.266627	0.0216565	0.763055	0.344151	0.152909	0.530662	0.0729616	0.950386	0.998776	0.521269	0.88219
100362241	'Plekhg6'	mRNA	0.6	0.61	0.8	0.57	0.71	0.48	0.67	0.586667	36	38	47	35	44	30	40.3333	36.3333	0.194821	0.531903	0.12844	0.327869	0.408738	0.306141	0.159718	0.764593	0.400958	0.335318	0.507995	0.538667	0.998776	0.811719	0.744062
100362255	'Adgrv1'	mRNA	0.79	0.56	0.59	0.53	0.61	0.75	0.646667	0.63	234	173	173	161	186	233	193.333	193.333	0.0441422	-0.0261154	-0.0181467	-0.0764959	-0.00228462	0.602309	0.892961	0.913815	0.680137	0.991319	0.763397	0.973099	0.998776	0.944821	0.998469
100362279	'Trappc3l'	mRNA	5.26	6.38	2.95	4.99	4.77	5.61	4.86333	5.12333	93	118	51	88	89	105	87.3333	94	-0.0619862	-0.43893	-0.238326	-0.371143	-0.193457	0.616427	0.219642	0.423975	0.178307	0.597953	0.774904	0.624823	0.998776	0.563781	0.920494
100362283	'Tmem52'	mRNA	0	0	0	0.08	0.08	0	0	0.0533333	0	0	0	1	1	0	0	0.666667		-2.36839	1.04605	-0.560162	-3.40285		0.553284	0.65708	0.834288	0.356825		0.898567	0.998776	0.957447	0.764435
100362311	'Arhgap33'	mRNA	1.88	2.09	1.88	1.8	1.78	2.16	1.95	1.91333	127	146	125	125	124	152	132.667	133.667	0.0333084	0.129731	0.321026	0.0918417	-0.185745	0.74418	0.513589	0.0875429	0.650324	0.332249	0.861253	0.879677	0.998776	0.932741	0.741975
100362315	'LOC100362315'	mRNA	6.77	8.7	9.72	7.85	10.03	7.8	8.39667	8.56	101	131	140	117	151	117	124	128.333	-0.00541363	-0.227346	0.0155115	-0.229589	-0.235436	0.958831	0.302955	0.93679	0.261474	0.327043	0.990681	0.71591	0.998776	0.673093	0.737344
100362319	'LOC100362319'	mRNA
100362321	'Smim19'	mRNA	15.15	14.89	20.67	15.15	17.44	12.41	16.9033	15	531	535	708	541	626	448	591.333	538.333	0.179614	0.175664	0.11973	-0.0156987	0.0608753	0.000292174	0.308269	0.277491	0.912165	0.729456	0.00190347	0.718575	0.998776	0.983485	0.955309
100362324	'Dhx29'	mRNA	9.21	9.28	6.55	9.51	9.08	9.54	8.34667	9.37667	612	634	427	648	620	659	557.667	642.333	-0.159777	-0.144069	0.0108159	0.0152345	-0.15012	0.000904756	0.361659	0.913676	0.880426	0.348196	0.00509871	0.769989	0.998776	0.973252	0.755061
100362331	'Ndufa4l2'	mRNA	1.64	3.18	1.53	2.4	2.04	2.63	2.11667	2.35667	20	39	18	29	25	32	25.6667	28.6667	-0.115336	-0.825302	0.12015	-0.706097	-0.938288	0.610069	0.0595635	0.714563	0.0602775	0.0221003	0.769277	0.330217	0.998776	0.311423	0.184689
100362333	'LOC100362333'	mRNA	18.7	25.83	17.22	24.89	16.76	28.3	20.5833	23.3167	150.74	205.39	131.4	194.34	133.28	221.01	162.51	182.877	-0.1262	-0.123953	-0.271179	0.00442416	0.151257	0.1595	0.561719	0.144712	0.983432	0.51277	0.325622	0.902777	0.998776	0.999537	0.871085
100362342	'LOC100362342'	mRNA	0.76	1	1.13	1.23	1.11	1	0.963333	1.11333	20	27	29	33	30	27	25.3333	30	-0.199783	-0.0568268	0.459828	0.134941	-0.510913	0.373169	0.894004	0.261301	0.737886	0.242498	0.578364	0.973379	0.998776	0.953048	0.652926
100362346	'Mta3'	mRNA	12.17	12.07	9.91	11.57	12.18	12.45	11.3833	12.0667	1023	1046	818	999	1054	1088	962.333	1047	-0.0775106	-0.0956968	-0.0572761	-0.020757	-0.0330654	0.0370764	0.439348	0.507714	0.827777	0.775762	0.110401	0.831953	0.998776	0.955507	0.955309
100362347	'Fnip1'	mRNA	3.67	3.27	3.69	2.96	2.84	2.74	3.54333	2.84667	356	327	352	295	284	277	345	285.333	0.31809	0.107311	0.199042	-0.218661	-0.0860765	1.72285e-06	0.471008	0.133669	0.115269	0.555285	1.8903e-05	0.854821	0.998776	0.447688	0.897178
100362350	'LOC100362350'	mRNA
100362365	'Tmem210'	mRNA
100362422	'Efcab13'	mRNA	0	0	0.01	0	0.01	0.01	0.00333333	0.00666667	0	0	2	0	2	2	0.666667	1.33333	-0.955858	0.109192	-0.754437	1.01673	0.876136	0.430723	0.969866	0.80268	0.651015	0.810445	0.631476	0.995551	0.998776	0.932741	0.955309
100362431	'Ttc30a'	mRNA	1.53	1.22	1.57	1.11	1.25	1.1	1.44	1.15333	64.71	53	65	48.11	54	48	60.9033	50.0367	0.327678	0.283687	-0.0647063	-0.0485079	0.353846	0.0387404	0.334021	0.830149	0.871735	0.23788	0.114222	0.744409	0.998776	0.970066	0.647175
100362432	'LOC100362432'	mRNA	0.44	0.9	1.22	0.73	1.09	0.35	0.853333	0.723333	6.42	13.38	17.29	10.72	16.15	5.16	12.3633	10.6767	0.255749	0.993563	0.311721	0.721489	0.690733	0.461756	0.229684	0.717833	0.393072	0.357314	0.656048	0.638156	0.998776	0.803947	0.764435
100362441	'Gpr82'	mRNA	0.01	0	0.02	0.02	0.02	0.01	0.01	0.0166667	1	0	3	2	3	1	1.33333	2	-0.54082	1.10913	0.0904079	1.60959	1.02342	0.557382	0.664687	0.976621	0.429273	0.691136	0.73235	0.933193	0.998776	0.834009	0.947691
100362450	'Wfdc17'	mRNA
100362458	'Gigyf2'	mRNA	8.25	9.03	7.25	8.72	8.43	9.13	8.17667	8.76	718	810	620	780	756	827	716	787.667	-0.0934834	-0.0249773	0.023794	0.0658764	-0.0436091	0.0296316	0.85092	0.822015	0.541225	0.735587	0.0931011	0.959465	0.998776	0.89665	0.955309
100362470	'Mrtfb'	mRNA	0.3	0.48	0.13	0.41	0.29	0.42	0.303333	0.373333	9	15	4	13	9	13	9.33333	11.6667	-0.277786	-0.839876	-0.0305341	-0.55353	-0.80095	0.446167	0.2296	0.959788	0.361042	0.276157	0.643631	0.638023	0.998776	0.775908	0.688617
100362471	'Tmem240'	mRNA	2.46	2.52	2.75	2.62	2.11	2.96	2.57667	2.56333	39	41	42	44	35	49	40.6667	42.6667	-0.0251205	0.732453	0.167848	0.749978	0.569766	0.890522	0.044708	0.683635	0.045827	0.119356	0.956089	0.283304	0.998776	0.261567	0.465796
100362477	'Fam90a1'	mRNA
100362495	'Haus5'	mRNA	2.43	2.34	4.36	3.82	3.16	2.67	3.04333	3.21667	85	84	149	136	113	96	106	115	-0.0734274	-0.200965	0.0291181	-0.144793	-0.222246	0.512452	0.496706	0.883118	0.503903	0.464602	0.697826	0.868991	0.998776	0.877236	0.848167
100362538	'RGD1306995'	mRNA																		-0.893798	0.144617	-0.944245	-1.03282		0.826617	0.971026	0.817	0.80018		0.950386	0.998776	0.953048	0.955309
100362547	'Ap1g2'	mRNA	2.81	2.32	3.39	2.46	2.5	2.35	2.84	2.43667	114	94	133	101	102	97	113.667	100	0.228951	0.52726	0.169788	0.286495	0.362572	0.0447486	0.0377337	0.466331	0.20716	0.151716	0.127608	0.259511	0.998776	0.60908	0.525385
100362548	'Elp3'	mRNA	27.95	29.62	26.94	28.57	27.02	28	28.17	27.8633	1133	1233	1072	1186	1122	1170	1146	1159.33	0.0274538	-0.0337245	-0.0391269	-0.0657829	0.0112614	0.428745	0.749228	0.6466	0.472172	0.906339	0.630092	0.950386	0.998776	0.86052	0.984057
100362554	'Otulin'	mRNA	8.19	8.23	7.49	7.45	7.32	6.9	7.97	7.22333	399	412	358	371	366	348	389.667	361.667	0.151722	0.0732086	-0.0997408	-0.0829462	0.178561	0.0125691	0.612643	0.465375	0.539766	0.208193	0.0467002	0.928739	0.998776	0.896539	0.607177
100362555	'Sptssb'	mRNA	3.89	3.03	4.02	4.15	2.75	3.55	3.64667	3.48333	121	96	122	132	88	114	113	111.333	0.0655794	0.383524	0.303423	0.307204	0.085254	0.555428	0.107844	0.162632	0.200728	0.709593	0.73085	0.444089	0.998776	0.598522	0.953867
100362565	'LOC100362565'	mRNA	0.32	0.38	0.24	0.31	0.34	0.4	0.313333	0.35	37.79	45.8	27.65	37.56	41.05	48.91	37.08	42.5067	-0.152906	0.0490181	-0.364666	0.214114	0.419921	0.413393	0.892959	0.36645	0.53348	0.336174	0.615065	0.973099	0.998776	0.895318	0.744707
100362567	'Siglecl1'	mRNA	0	0	0	0.07	0	0	0	0.0233333	0	0	0	1	0	0	0	0.333333				0.979309					0.810331					0.953048
100362572	'Mpv17l'	mRNA	7.55	7.13	9.16	8.48	8.8	7.88	7.94667	8.38667	289	291	332	331	353	309	304	331	-0.0786177	-0.213936	0.0467158	-0.143979	-0.255667	0.234532	0.155551	0.704253	0.270305	0.100161	0.425077	0.531706	0.998776	0.681367	0.426436
100362580	'Spag11bl'	mRNA	0	0	0	0.58	0.04	0	0	0.206667	0	0	0	2	1	0	0	1				2.45911					0.478955					0.862838
100362588	'Izumo3'	mRNA	0.05	0	0.05	0	0	0	0.0333333	0	1	0	1	0	0	0	0.666667	0		0.984928	0.977261	-0.944245	0.0105285		0.752583	0.774129	0.817	0.997111		0.950386	0.998776	0.953048	0.999528
100362606	'Akain1'	mRNA	6.84	8.06	8.27	6.98	5.43	7.33	7.72333	6.58	233	281	275	242	189	257	263	229.333	0.241759	0.446007	0.222678	0.19682	0.229173	0.00129749	0.0123913	0.24067	0.279961	0.273939	0.00695267	0.139098	0.998776	0.692904	0.68557
100362623	'Mt1m'	mRNA	0.3	0	1.29	0.63	1.82	1.6	0.53	1.35	1.08	0	4.12	2	6	5	1.73333	4.33333	-1.27779	-0.577924	-0.605936	0.720862	0.0521477	0.0725114	0.705619	0.688095	0.52427	0.979009	0.183435	0.950386	0.998776	0.89049	0.997642
100362634	'Kmt2d'	mRNA	5.02	6.33	5.21	4.99	4.98	5.75	5.52	5.24	1491	1948	1525	1531	1530	1787	1654.67	1616	0.0782556	-0.240369	-0.121325	-0.321394	-0.113534	0.00721572	0.0489772	0.167935	0.000575264	0.402271	0.02961	0.297327	0.998776	0.0137896	0.801468
100362640	'Rps4x'	mRNA	473.6	399.95	485.64	473.2	465.68	404.72	453.063	447.867	5828	4940	5740	5771	5750	4962	5502.67	5494.33	0.0463287	0.173085	0.0837804	0.117265	0.0949425	0.00353354	0.165368	0.269321	0.208806	0.423724	0.0163325	0.548569	0.998776	0.611173	0.817789
100362641	'Zfp945'	mRNA	1.84	2.36	1.67	1.63	1.27	1.85	1.95667	1.58333	120	158	107	109	85	125	128.333	106.333	0.315444	0.0473208	0.00510256	-0.269846	0.0488984	0.00379768	0.831272	0.980813	0.230889	0.841064	0.0173617	0.952482	0.998776	0.636876	0.958204
100362644	'Slc2a7'	mRNA	0	0.1	0.16	0.15	0.31	0.1	0.0866667	0.186667	0	2	3	3	6	2	1.66667	3.66667	-1.09336	0.402872	0.693183	1.48068	-0.286731	0.14444	0.837302	0.679143	0.316525	0.857518	0.304839	0.954613	0.998776	0.736377	0.964035
100362676	'Klhl33'	mRNA	1.91	2.23	2.16	2.18	2.06	2.16	2.1	2.13333	142	171	158	166	158	167	157	163.667	-0.0158538	0.0765382	-0.151344	0.0865735	0.233721	0.864687	0.678701	0.404753	0.620559	0.224585	0.939848	0.939033	0.998776	0.932741	0.630793
100362678	'Epc1'	mRNA	7.45	7.53	6.82	7.5	7.87	7.31	7.26667	7.56	421	440	380	434	458	434	413.667	442	-0.0514355	-0.0312299	0.109723	0.0158661	-0.135518	0.366531	0.813371	0.3463	0.896524	0.275563	0.571571	0.950386	0.998776	0.977572	0.688001
100362684	'LOC100362684'	mRNA	0	0	0	8.39	0	0	0	2.79667	0	0	0	44.82	0	0	0	14.94	-6.44193			6.32862		6.41626e-12			0.105792		1.48208e-10			0.428889
100362690	'LOC100362690'	mRNA
100362694	'Trim60'	mRNA																		-1.78279	-1.70601	-1.8315			0.658879	0.672698	0.650183			0.930934	0.998776	0.932741
100362696	'Fam47a'	mRNA	0	0	0.04	0.13	0	0	0.0133333	0.0433333	0	0	1	3	0	0	0.333333	1	-1.54082	1.02976		2.45472	0.890729	0.320243	0.800761		0.538908	0.827203	0.523384	0.950386		0.895959	0.955309
100362710	'Tiam2'	mRNA	2.34	3.53	3.42	3.69	3.16	3.41	3.09667	3.42	127.19	186.71	155.51	195.12	154.23	194.54	156.47	181.297	-0.168324	-0.248851	-0.0486613	-0.083282	-0.194617	0.0636533	0.216454	0.773015	0.637738	0.357954	0.166528	0.620846	0.998776	0.932741	0.765047
100362724	'LOC100362724'	mRNA
100362725	'Cdkl5'	mRNA	0.43	0.42	0.28	0.47	0.25	0.56	0.376667	0.426667	20	21	13	23	12	28	18	21	-0.17825	-1.01503	-0.265556	-0.839139	-0.742506	0.504601	0.0150189	0.482529	0.0544525	0.107986	0.691979	0.155526	0.998776	0.292984	0.442155
100362733	'Irgm2'	mRNA	3.96	5.52	4.24	5.78	4.38	5.9	4.57333	5.35333	204	292.1	213.92	304.45	231.74	314.52	236.673	283.57	-0.216666	-0.608253	0.0735519	-0.394876	-0.677052	0.00306955	0.000663505	0.584911	0.0123738	0.00028852	0.0144401	0.0218911	0.998776	0.113124	0.00967001
100362748	'Cfap74'	mRNA	0.06	0.04	0.02	0.03	0.05	0.04	0.04	0.04	6	3	2	2	5	3	3.66667	3.33333	0.181646	0.935214	0.36292	0.753553	0.578186	0.773084	0.49347	0.808269	0.586427	0.637155	0.881859	0.867701	0.998776	0.920771	0.935297
100362764	'Ddx55'	mRNA	4.89	4.72	5.64	5.79	5.79	4.49	5.08333	5.35667	165	163	186	199	200	156	171.333	185	-0.0665772	0.16904	0.0128142	0.227082	0.161756	0.450738	0.360995	0.940947	0.215767	0.387296	0.647086	0.769684	0.998776	0.619883	0.78973
100362783	'LOC100362783'	mRNA	0.43	0.49	0.25	0.43	0.36	0.13	0.39	0.306667	5.94	6.94	3.38	5.93	5	1.84	5.42	4.25667	0.392711	0.279828	-0.0115684	-0.110667	0.29532	0.464965	0.777193	0.991312	0.921144	0.767466	0.658993	0.950386	0.998776	0.986267	0.955309
100362785	'Ankdd1a'	mRNA	0.26	0.2	0.41	0.15	0.22	0.32	0.29	0.23	15	12	23	9	13	19	16.6667	13.6667	0.330446	-0.278421	-0.114689	-0.624099	-0.15897	0.275769	0.5953	0.813707	0.249366	0.769562	0.474148	0.919961	0.998776	0.660192	0.955309
100362805	'Txndc5'	mRNA	34.62	36.62	28.5	37.8	34.97	32.86	33.2467	35.21	1322	1434	1064	1472	1368	1294	1273.33	1378	-0.0698236	-0.14631	0.0228277	-0.0783164	-0.164129	0.0309614	0.229602	0.772046	0.381703	0.17779	0.0963541	0.638023	0.998776	0.793148	0.565103
100362810	'LOC100362810'	mRNA
100362814	'LOC100362814'	mRNA	3.51	5.35	6.08	4.75	3.6	4	4.98	4.11667	593	950	963	821	630	736	835.333	729	0.240575	-0.310778	-0.00540626	-0.559871	-0.29999	1.15898e-08	0.137942	0.964699	5.35215e-05	0.141369	1.77336e-07	0.502586	0.998776	0.00234912	0.50849
100362817	'Cdrt4'	mRNA																		-0.893798	1.64111	-0.944245	-2.52874		0.826617	0.54708	0.817	0.482945		0.950386	0.998776	0.953048	0.857575
100362819	'LOC100362819'	mRNA	4.23	4.44	3.87	4.01	4.23	4.61	4.18	4.28333	313	338	281	304	322	354	310.667	326.667	-0.0283096	-0.308443	0.0262924	-0.28412	-0.328788	0.66794	0.0266189	0.833998	0.033422	0.0218309	0.810609	0.214797	0.998776	0.213732	0.18365
100362820	'LOC100362820'	mRNA	0.02	0.04	0.01	0.03	0.02	0.03	0.0233333	0.0266667	4	8	2	6	3	5	4.66667	4.66667	0.0441422	-0.839334	-0.444579	-0.875917	-0.393732	0.935476	0.32944	0.590123	0.292347	0.697922	0.980999	0.741133	0.998776	0.70722	0.94863
100362830	'LOC100362830'	mRNA	1.29	1.15	1.88	1.29	0.94	0.52	1.44	0.916667	10.16	8.93	14.07	9.87	7.33	4	11.0533	7.06667	0.689522	1.37869	-0.291626	0.640352	1.66164	0.0818081	0.184925	0.824638	0.566428	0.0731052	0.200252	0.577198	0.998776	0.910367	0.361996
100362836	'Poc1b'	mRNA	3.99	4.35	3.54	3.91	3.82	4.28	3.96	4.00333	173	196	149	172	171	190	172.667	177.667	0.00295876	-0.161899	0.0109512	-0.167826	-0.166786	0.97348	0.354225	0.945418	0.306818	0.359723	0.996008	0.763549	0.998776	0.722812	0.766822
100362856	'LOC100362856'	mRNA
100362891	'Tex13a'	mRNA
100362904	'Bsph2'	mRNA
100362908	'LOC100362908'	mRNA	0	0.04	0	0.04	0.02	0.04	0.0133333	0.0333333	0	2	0	2	1	2	0.666667	1.66667	-1.27779	-0.977222	-0.916847	0.330783	-0.0445431	0.26538	0.705041	0.705606	0.851447	0.989738	0.462291	0.950386	0.998776	0.963027	0.99837
100362909	'Tex52'	mRNA	0	0	0	0	0.03	0	0	0.01	0	0	0	0	1	0	0	0.333333		-0.893798	1.07539	0.0175359	-1.97171		0.826617	0.721789	0.996571	0.62504		0.950386	0.998776	0.999537	0.929273
100362912	'Tmprss12'	mRNA	0.24	0.28	0.17	0.12	0.28	0.16	0.23	0.186667	6	7	4	3	7	4	5.66667	4.66667	0.32425	0.825837	-0.0305724	0.503505	0.858996	0.532462	0.395098	0.978773	0.634245	0.382796	0.715489	0.797436	0.998776	0.932741	0.787084
100362915	'Zfp648'	mRNA	0	0.02	0	0.02	0	0.02	0.00666667	0.0133333	0	1	0	1	0	1	0.333333	0.666667	-0.955858	-1.8266	-0.127244	-0.98337	-1.72895	0.577412	0.439254	0.950458	0.637775	0.603548	0.746271	0.831953	0.998776	0.932741	0.921621
100362940	'Snx21'	mRNA	21.85	23.41	23.17	24.63	27.54	24.01	22.81	25.3933	861.13	946.49	893.35	990.26	1112.41	976.27	900.323	1026.31	-0.144814	0.12946	-0.126271	0.268658	0.261562	0.000137911	0.242058	0.175489	0.0100417	0.0115295	0.000988281	0.65073	0.998776	0.0992188	0.12427
100362949	'LOC100362949'	mRNA																			1.10639		-1.03282			0.786282		0.80018			0.998776		0.955309
100362965	'LOC100362965'	mRNA	29.38	18.95	13.41	12.18	21.74	11.09	20.58	15.0033	58.21	32.32	22.37	19.38	37.12	17.3	37.6333	24.6	0.657495	1.14188	0.432318	0.48077	0.713995	0.00207664	0.0467303	0.424942	0.404584	0.151972	0.0103195	0.290282	0.998776	0.813846	0.525764
100362967	'LOC100362967'	mRNA
100362978	'LOC100362978'	mRNA
100362980	'LOC100362980'	mRNA	8.55	6.11	10.07	7.42	9.58	6.17	8.24333	7.72333	261	240.93	317.91	259.58	282.91	223.94	273.28	255.477	0.141331	0.0831474	0.0351863	-0.0708317	0.0542907	0.0511273	0.672104	0.820152	0.672152	0.776252	0.141188	0.935927	0.998776	0.940192	0.955309
100362981	'LOC100362981'	mRNA
100362987	'LOC100362987'	mRNA
100362996	'LOC100362996'	mRNA
100363016	'LOC100363016'	mRNA
100363043	'LOC100363043'	mRNA																			1.10639		-1.03282			0.786282		0.80018			0.998776		0.955309
100363053	'Tas2r145'	mRNA
100363064	'LOC100363064'	mRNA																			1.10639		-1.03282			0.786282		0.80018			0.998776		0.955309
100363065	'Zfp11'	mRNA	1.52	1.91	1.88	1.83	1.93	2.28	1.77	2.01333	84	109	102	104	110	131	98.3333	115	-0.181739	-0.223925	0.0227068	-0.0482261	-0.24103	0.111588	0.337518	0.913258	0.825881	0.286707	0.252346	0.747585	0.998776	0.955507	0.700881
100363074	'Acot11'	mRNA	0.99	1.07	0.63	1.24	1.5	1.56	0.896667	1.43333	29	32	18	37	45	47	26.3333	43	-0.663304	-0.667666	-0.239536	-0.0038797	-0.424157	0.00108826	0.0784699	0.488941	0.990554	0.304735	0.00597017	0.379914	0.998776	0.999537	0.716869
100363095	'Henmt1'	mRNA	1.05	0.75	0.9	0.99	0.52	0.98	0.9	0.83	18	13	15	17	9	17	15.3333	14.3333	0.141439	-0.493011	-0.555004	-0.64293	0.0679059	0.643836	0.322716	0.27026	0.222389	0.899729	0.792963	0.734694	0.998776	0.628577	0.980849
100363110	'LOC100363110'	mRNA
100363111	'C2cd4d'	mRNA	0.16	0.34	0.16	0.29	0.29	0.36	0.22	0.313333	9	20	9	17	17	21	12.6667	18.3333	-0.48929	-0.0515759	0.0468893	0.442284	-0.0915113	0.104893	0.935388	0.937252	0.417731	0.885939	0.240745	0.990524	0.998776	0.825583	0.975463
100363112	'LOC100363112'	mRNA
100363116	'LOC100363116'	mRNA	1.62	1.9	2	1.96	2.41	1.79	1.84	2.05333	33.07	39.3	39.47	40.29	49.92	37.14	37.28	42.45	-0.14322	-0.336528	-0.332261	-0.204017	0.00186908	0.443139	0.296793	0.330176	0.526082	0.996041	0.640366	0.711176	0.998776	0.891585	0.999528
100363125	'LOC100363125'	mRNA
100363129	'LOC100363129'	mRNA
100363136	'LOC100363136'	mRNA
100363141	'LOC100363141'	mRNA
100363145	'Stab1'	mRNA	4.24	4.91	1.53	3.71	3.63	2.67	3.56	3.33667	509	610	181	460	451	336	433.333	415.667	0.104192	0.0522056	0.192593	-0.0401286	-0.136411	0.068403	0.877805	0.153179	0.809411	0.682783	0.175509	0.967685	0.998776	0.953048	0.945292
100363146	'Fam228b'	mRNA	0.05	0.06	0.3	0.19	0.2	0.03	0.136667	0.14	3	2	3	4	7	2	2.66667	4.33333	-0.656298	-1.31708	-0.516877	-0.668701	-0.797148	0.304282	0.197551	0.576012	0.487679	0.462081	0.506053	0.59459	0.998776	0.866731	0.846402
100363171	'LOC100363171'	mRNA	0.66	0.51	1.52	0.81	1.45	0.51	0.896667	0.923333	9	7	20	11	20	7	12	12.6667	-0.0338603	0.732404	-0.00953796	0.74479	0.749244	0.919601	0.343718	0.990593	0.31533	0.338434	0.972341	0.753313	0.998776	0.734888	0.746763
100363178	'Tmigd3'	mRNA	0.28	0.22	0.43	0.25	0.11	0.51	0.31	0.29	4	3	6	3	1	8	4.33333	4	0.159619	1.45805	1.23392	1.28092	0.226027	0.78216	0.229362	0.351642	0.343373	0.833512	0.88743	0.637635	0.998776	0.76128	0.955585
100363184	'Krtap13-1'	mRNA
100363193	'LOC100363193'	mRNA																		-0.893798	-0.817164	-0.944245			0.826617	0.841276	0.817			0.950386	0.998776	0.953048
100363196	'Zfp791'	mRNA	0.31	0.34	0.17	0.37	0.68	0.22	0.273333	0.423333	10	11	5	12	22	7	8.66667	13.6667	-0.61297	-0.32801	0.179826	0.289109	-0.502092	0.0860194	0.632071	0.77113	0.663614	0.447344	0.207582	0.930934	0.998776	0.936656	0.834942
100363219	'Olr1872'	mRNA
100363225	'LOC100363225'	mRNA	5.89	2.37	4.1	4.57	1.79	5.94	4.12	4.1	87.64	35.7	60.66	66.19	25.87	74.46	61.3333	55.5067	0.188152	-0.175685	-0.186586	-0.376123	0.0148299	0.222403	0.671981	0.549705	0.358073	0.96934	0.410285	0.935851	0.998776	0.774274	0.997642
100363228	'LOC100363228'	mRNA	0.46	0.17	0.13	0.97	0.18	0.31	0.253333	0.486667	7.33	7	5	14.9	7.5	9.12	6.44333	10.5067	-0.661284	-0.816978	-0.0301745	-0.20605	-0.781838	0.107315	0.236767	0.961228	0.752495	0.265254	0.245178	0.644987	0.998776	0.953048	0.676145
100363236	'LOC100363236'	mRNA
100363238	'Lrcol1'	mRNA	0	0	0	0	0.02	0	0	0.00666667	0	0	0	0	1	0	0	0.333333		-0.893798	0.144617	0.0175359	-1.03282		0.826617	0.970861	0.996571	0.80018		0.950386	0.998776	0.999537	0.955309
100363253	'Nt5c2'	mRNA	23.55	25.39	21.07	25.63	26	25.36	23.3367	25.6633	1028	1035	957	1064	1116	1081	1006.67	1087	-0.0666237	-0.0242088	-0.0374625	0.0370266	0.0187901	0.0673335	0.809731	0.66184	0.682	0.846463	0.173408	0.950386	0.998776	0.945982	0.959854
100363266	'Igip'	mRNA	13.33	14.33	12.77	14.15	12.75	13.53	13.4767	13.4767	2149	2388	2026	2351	2123	2277	2187.67	2250.33	0.00339641	0.0169762	0.199234	0.00902326	-0.176755	0.891954	0.906669	0.0745105	0.941323	0.0716181	0.956998	0.978547	0.998776	0.994402	0.357996
100363268	'LOC100363268'	mRNA	2.57	1.53	4.26	2.54	2.67	1.99	2.78667	2.4	13.3	7.63	20.42	12.27	13.3	9.57	13.7833	11.7133	0.278915	2.40726	0.384759	2.10624	2.0089	0.398631	0.0189075	0.795485	0.0320918	0.0382206	0.601053	0.177659	0.998776	0.208102	0.253001
100363270	'Btbd18'	mRNA	0.06	0	0.04	0	0	0	0.0333333	0	3	0	2	0	0	0	1.66667	0	3.36607	2.30322	-0.817164	-0.944245	3.12549	0.0380193	0.359505	0.841276	0.817	0.307661	0.112631	0.76778	0.998776	0.953048	0.720363
100363275	'Adgra2'	mRNA	8.24	11.33	8.39	11.29	10.49	11.18	9.32	10.9867	708	1004	705	996	928	1000	805.667	974.667	-0.230584	-0.330209	0.0146631	-0.100584	-0.33926	5.62285e-09	0.0292094	0.868767	0.275656	0.0278822	8.9776e-08	0.227447	0.998776	0.687815	0.210436
100363276	'Arhgap6'	mRNA	0.49	0.46	0.41	0.74	0.39	0.52	0.453333	0.55	30	30	24	47	24	33	28	34.6667	-0.26398	-0.281796	0.107457	-0.0220531	-0.383973	0.210957	0.511008	0.792922	0.95929	0.344151	0.395248	0.877713	0.998776	0.999537	0.751707
100363280	'Tmem74bos'	mRNA	0	0.4	0.42	0	0	0.42	0.273333	0.14	0	2	2	0	0	2	1.33333	0.666667	1.04414	-0.932632	0.0991084	-1.98732	-1.02388	0.389386	0.6009	0.942987	0.346193	0.5108	0.593629	0.922468	0.998776	0.764254	0.871085
100363287	'LOC100363287'	mRNA
100363289	'LOC100363289'	mRNA	0.15	0.16	0	0.32	0	0.16	0.103333	0.16	1	1	0	2	0	1	0.666667	1	-0.54082	-0.533928	-0.501018	0.0143175	-0.0241105	0.678227	0.804293	0.822219	0.99447	0.992469	0.816404	0.950386	0.998776	0.999537	0.998469
100363294	'LOC100363294'	mRNA	0	0.06	0	0	0	0	0.02	0	0	1	0	0	0	0	0.333333	0		1.02976	1.91632		-0.889143		0.800761	0.623339		0.778615		0.950386	0.998776		0.955309
100363310	'Cystm1'	mRNA	110.93	83.28	124.23	112.07	108.45	98.02	106.147	106.18	1150	859	1244	1150	1114	1001	1084.33	1088.33	0.03883	-0.223054	0.00245425	-0.275087	-0.219879	0.277224	0.21077	0.978806	0.0107512	0.197363	0.475581	0.61241	0.998776	0.103584	0.592332
100363314	'LOC100363314'	mRNA	0.22	0.43	0.22	0.43	0.16	0.48	0.29	0.356667	4	8	4	8	3	9	5.33333	6.66667	-0.277786	0.356533	0.0430112	0.635201	0.31918	0.564695	0.712795	0.966993	0.505002	0.743885	0.738292	0.950386	0.998776	0.877588	0.955309
100363321	'LOC100363321'	mRNA	0.43	0.26	0.2	0	0.25	0.22	0.296667	0.156667	12.46	7.61	5.77	0	7.4	6.56	8.61333	4.65333	0.932449	1.32308	-0.0837594	0.393326	1.41972	0.046388	0.168132	0.950482	0.758498	0.220641	0.130914	0.552893	0.998776	0.953048	0.626036
100363332	'Card11'	mRNA	0.49	0.89	0.37	0.51	0.78	0.55	0.583333	0.613333	31	58	23	33	51	36	37.3333	40	-0.0553935	-0.441514	0.211964	-0.378861	-0.647584	0.770023	0.267066	0.481141	0.255264	0.116904	0.879929	0.680783	0.998776	0.667041	0.46074
100363333	'LOC100363333'	mRNA
100363341	'Lrriq4'	mRNA	0.06	0	0	0.03	0	0.03	0.02	0.02	2	0	0	1	0	1	0.666667	0.666667	0.0441422	1.92114		1.87163	1.7781	0.975589	0.634258		0.643008	0.659734	0.995873	0.930934		0.932741	0.935462
100363344	'LOC100363344'	mRNA
100363350	'Nxpe2'	mRNA	0.4	0.74	0.47	0.65	0.65	0.33	0.536667	0.543333	21	40	24	35	35	18	28.3333	29.3333	-0.00589849	1.07938	0.646018	1.0871	0.439699	0.978549	0.0381677	0.216126	0.0359511	0.341146	0.995872	0.26046	0.998776	0.224525	0.749071
100363361	'LOC100363361'	mRNA	5.1	5.41	4.71	5.11	5.34	5.83	5.07333	5.42667	348	374	306	353	366	407	342.667	375.333	-0.0872244	-0.0575374	0.0814204	0.0261041	-0.133438	0.160806	0.698101	0.532086	0.84947	0.341149	0.327287	0.946768	0.998776	0.962462	0.749071
100363367	'Dthd1'	mRNA																		-0.893798	-0.817164	-0.944245			0.826617	0.841276	0.817			0.950386	0.998776	0.953048
100363368	'Poteh'	mRNA	0.1	0.14	0.2	0.14	0.19	0.16	0.146667	0.163333	9	11	16	12	15	14	12	13.6667	-0.143485	0.657741	0.516416	0.788399	0.145074	0.66289	0.33814	0.475785	0.229053	0.831161	0.807367	0.74805	0.998776	0.634948	0.955563
100363372	'LOC100363372'	mRNA	1.4	1.09	1.75	1.22	1.44	1.08	1.41333	1.24667	58	45	69	51	60	44	57.3333	51.6667	0.194283	0.350888	0.270233	0.144161	0.0873286	0.223663	0.302632	0.413812	0.656998	0.803182	0.411512	0.715652	0.998776	0.934448	0.955309
100363376	'Cmc2'	mRNA	34.56	30.88	43.69	25.89	32.62	30.4	36.3767	29.6367	253	222	301	182	235	215	258.667	210.667	0.340274	0.399703	0.0268198	0.048175	0.379711	1.0157e-05	0.0381151	0.871622	0.776269	0.0706788	9.6142e-05	0.26046	0.998776	0.953048	0.355549
100363433	'Srrm5'	mRNA	0	0.04	0.13	0.08	0.04	0.04	0.0566667	0.0533333	0	1	3	2	1	1	1.33333	1.33333	0.0441422	-1.08648	-2.09211	-1.15795	1.03903	0.965484	0.493169	0.256583	0.430898	0.687273	0.993533	0.867631	0.998776	0.83464	0.945681
100363436	'Mdfic2'	mRNA	34.58	30.95	18.01	32.39	28.59	38.73	27.8467	33.2367	533	482	268	499	445	601	427.667	515	-0.223943	-0.3333	0.148952	-0.107199	-0.476304	3.80869e-05	0.144643	0.188443	0.443136	0.0357652	0.000315823	0.513286	0.998776	0.840397	0.243179
100363439	'Rps10l1'	mRNA	22.19	22.54	16.34	10.75	14.53	6.29	20.3567	10.5233	143.01	141.53	98.73	65.96	91.33	38.48	127.757	65.2567	1.01334	-1.10527	-0.12267	-2.12734	-0.977933	2.02389e-16	1.03007e-07	0.435471	1.05529e-15	1.73332e-06	7.03049e-15	2.60552e-05	0.998776	9.09518e-13	0.000192287
100363449	'LOC100363449'	mRNA
100363454	'LOC100363454'	mRNA	0	0.35	0	0	0.07	0	0.116667	0.0233333	0	3.28	0	0	0.66	0	1.09333	0.22	2.3573	2.46235			2.3255	0.161053	0.537918			0.560734	0.327678	0.890397			0.900193
100363455	'Zfp69'	mRNA	0.67	0.75	0.77	0.64	0.74	0.63	0.73	0.67	33	38	36	32	37	32	35.6667	33.6667	0.127398	-0.211774	-0.201237	-0.344584	-0.004936	0.52433	0.552194	0.569168	0.339966	0.988869	0.70925	0.898567	0.998776	0.758994	0.99837
100363472	'LOC100363472'	mRNA	0.22	0.7	0.36	0.26	0.19	0.2	0.426667	0.216667	5.71	18.18	9.07	6.66	4.94	5.34	10.9867	5.64667	1.00442	-0.190233	-0.823722	-1.3235	0.64325	0.0167023	0.809349	0.311272	0.105926	0.459815	0.0588833	0.950386	0.998776	0.428945	0.844948
100363484	'Ddit4l'	mRNA	1.81	2.96	2.92	2.66	3.45	2.98	2.56333	3.03	22	36	34	32	42	36	30.6667	36.6667	-0.213656	-0.0815284	0.0733869	0.126192	-0.149426	0.293544	0.83592	0.840811	0.728911	0.705739	0.493464	0.953879	0.998776	0.953048	0.952249
100363492	'Ly6k'	mRNA	0	0.07	0.05	0.14	0	0.02	0.04	0.0533333	0	1.5	1	3	0	0.5	0.833333	1.16667	-0.441285	0.0674177	-0.754437	0.594095	0.82927	0.709884	0.97888	0.80268	0.824198	0.788062	0.838084	0.995551	0.998776	0.954662	0.955309
100363494	'LOC100363494'	mRNA
100363500	'LOC100363500'	mRNA	0	0	0	0	0.05	0.12	0	0.0566667	0	0	0	0	1.09	2.63	0	1.24				2.4613					0.478313					0.862838
100363502	'LOC100363502'	mRNA	26.63	0.69	0.75	17.46	20.07	36.67	9.35667	24.7333	429.78	11.32	11.67	282.06	327.36	596.88	150.923	402.1	-1.3696	-0.938967	0.442027	0.432894	-1.37607	2.06558e-74	0.524244	0.735485	0.0743796	0.459791	5.38666e-72	0.882397	0.998776	0.353196	0.844948
100363510	'LOC100363510'	mRNA	0	0	0	0.18	0	0	0	0.06	0	0	0	1	0	0	0	0.333333			1.10639	0.979309	-1.03282			0.786282	0.810331	0.80018			0.998776	0.953048	0.955309
100363520	'LOC100363520'	mRNA	1.46	1.52	0.86	1.56	1.14	1.22	1.28	1.30667	41.49	38.01	25.73	46.17	30.03	40.63	35.0767	38.9433	-0.106723	0.133985	0.0136078	0.245459	0.125762	0.581752	0.725615	0.97086	0.507963	0.741938	0.746544	0.950386	0.998776	0.879392	0.955309
100363531	'LOC100363531'	mRNA
100363535	'LOC100363535'	mRNA	0.1	0	0	0	0.15	0.05	0.0333333	0.0666667	2	0	0	0	3	1	0.666667	1.33333	-0.955858	0.0696916	-0.744381	1.02766	0.816529	0.430723	0.980872	0.809913	0.65213	0.828567	0.631476	0.995551	0.998776	0.932969	0.955309
100363539	'Mrpl33'	mRNA	72.39	54.24	79.77	60.22	73.68	68.58	68.8	67.4933	382	275	390	297	374	336	349	335.667	0.10034	-0.0637317	0.0241825	-0.175935	-0.0816591	0.115024	0.753114	0.863069	0.257312	0.677373	0.258298	0.950386	0.998776	0.669075	0.943518
100363712	'LOC100363712'	mRNA
100363867	'LOC100363867'	mRNA	0	0	0.26	0	0	0	0.0866667	0	0	0	1	0	0	0	0.333333	0		1.02976			0.890729		0.800761			0.827203		0.950386			0.955309
100363883	'LOC100363883'	mRNA
100363914	'LOC100363914'	mRNA																		-1.78325	-1.70536	-1.83232			0.658792	0.666581	0.650031			0.930934	0.998776	0.932741
100363993	'LOC100363993'	mRNA																		-0.893798	-0.817164	-0.944245			0.826617	0.841276	0.817			0.950386	0.998776	0.953048
100364002	'LOC100364002'	mRNA	0	0	0	0.19	0	0	0	0.0633333	0	0	0	2	0	0	0	0.666667				1.87					0.643309					0.932741
100364016	'LOC100364016'	mRNA	0.83	1.09	0.37	0.68	0.71	1.91	0.763333	1.1	17.49	23.27	7.61	14.37	15.15	40.91	16.1233	23.4767	-0.497935	-0.989435	0.325497	-0.473255	-1.31029	0.0622334	0.05422	0.370509	0.345009	0.00784624	0.163574	0.314462	0.998776	0.762901	0.0957807
100364027	'Hkdc1'	mRNA	1.02	0.97	1.12	0.85	1.02	1.11	1.03667	0.993333	41	40	44	35	42	46	41.6667	41	0.067412	0.0252459	-0.638478	-0.0496457	0.670185	0.712918	0.940468	0.100065	0.885339	0.0849215	0.840507	0.991847	0.998776	0.974791	0.390726
100364062	'LOC100364062'	mRNA	0	0.05	0	0	0	0.11	0.0166667	0.0366667	0	1.46	0	0	0	2.88	0.486667	0.96	-0.935958	-0.82211	-0.744367	0.0225862	-0.0710441	0.511217	0.79479	0.810552	0.993725	0.986109	0.696881	0.950386	0.998776	0.999537	0.997642
100364132	'Zfp300'	mRNA	0.4	0.6	0.15	0.48	0.36	0.51	0.383333	0.45	27	39	10	31	23	34	25.3333	29.3333	-0.167362	0.0122787	0.154162	0.189768	-0.133361	0.458177	0.981762	0.719348	0.650419	0.808368	0.652663	0.995551	0.998776	0.932741	0.955309
100364155	'LOC100364155'	mRNA
100364162	'Rnf11l1'	mRNA	47.65	48.97	41.34	47.9	44.13	49.42	45.9867	47.15	732.33	760.18	613.41	735.68	684.67	764.4	701.973	728.25	-0.00887537	-0.373142	0.0038003	-0.36824	-0.371301	0.840319	0.0018223	0.967311	0.000276776	0.00154937	0.92504	0.0430344	0.998776	0.00818452	0.0319474
100364165	'Nktr'	mRNA	13.53	14.24	17.75	12.5	11.69	13.42	15.1733	12.5367	1410	1532	1819	1340	1256	1457	1587	1351	0.276417	0.367704	0.0772513	0.0804907	0.296068	2.70124e-19	0.0132319	0.406284	0.431064	0.0407575	1.15181e-17	0.144554	0.998776	0.83464	0.262092
100364194	'LOC100364194'	mRNA																		-2.38117	0.491158	-2.43281	-2.85115		0.516634	0.830058	0.484603	0.473397		0.880319	0.998776	0.865271	0.853392
100364240	'Btbd8'	mRNA	7.38	8.13	7.68	7.42	7.03	7.54	7.73	7.33	619.42	687.7	633.85	644.73	611.15	651.23	646.99	635.703	0.069532	0.0448676	0.0370371	-0.0297881	0.0135521	0.134926	0.712193	0.738867	0.786392	0.911934	0.291251	0.950386	0.998776	0.953048	0.985999
100364265	'LOC100364265'	mRNA	17.75	17.04	16.52	12.71	12.19	10.15	17.1033	11.6833	543	533.01	493	395	381	319	523.003	365	0.563066	0.410846	0.0514752	-0.157809	0.365281	1.64883e-23	0.00152382	0.704839	0.262344	0.0117188	8.85643e-22	0.0384933	0.998776	0.673512	0.125384
100364335	'LOC100364335'	mRNA	74.66	74.09	72.85	81.72	72.96	66.15	73.8667	73.61	3566.51	3637.06	3408.56	3991.61	3577.73	3269.03	3537.38	3612.79	0.0137086	0.30998	0.227888	0.290004	0.0874221	0.486467	0.0223403	0.0282378	0.0195317	0.277928	0.678249	0.194769	0.998776	0.153414	0.690901
100364350	'Nwd1'	mRNA	0.51	0.88	0.61	0.57	0.63	1.09	0.666667	0.763333	54	96	63	62	69	120	71	83.6667	-0.192692	-0.433463	-0.528295	-0.241457	0.101439	0.150947	0.183794	0.0594705	0.45098	0.749538	0.31415	0.575985	0.998776	0.846203	0.955309
100364435	'LOC100364435'	mRNA
100364457	'LOC100364457'	mRNA	0	0	6.21	0	2.21	3.87	2.07	2.02667	0	0	51.98	0	19.27	33.28	17.3267	17.5167	0.0284081	-2.3562	-1.15356	-2.43582	-1.19142	0.919816	0.337049	0.497979	0.0940518	0.749583	0.972454	0.747156	0.998776	0.404013	0.955309
100364500	'LOC100364500'	mRNA	2.41	13.17	11.35	8.13	3.12	19.08	8.97667	10.11	36.71	202.69	167.02	123.85	47.98	292.68	135.473	154.837	-0.148596	1.68332	-0.244189	1.82251	1.93757	0.128956	0.00097393	0.472362	0.0106688	0.000257262	0.281402	0.02791	0.998776	0.103052	0.00897107
100364523	'LOC100364523'	mRNA
100364550	'Krtap24-1'	mRNA
100364561	'LOC100364561'	mRNA	0.12	0	0.24	0	0	0	0.12	0	1	0	2	0	0	0	1	0		1.57944	0.144618	-0.944245	1.4403		0.578387	0.969615	0.817	0.610032		0.912209	0.998776	0.953048	0.924231
100364568	'Rprd2'	mRNA	3.93	4.08	2.77	3.73	3.4	4.27	3.59333	3.8	626	673	435	613	558	711	578	627.333	-0.0740205	-0.268657	-0.089509	-0.194578	-0.174408	0.123048	0.0988431	0.362788	0.102381	0.291912	0.271706	0.426074	0.998776	0.422468	0.705698
100364613	'Krtap27-1'	mRNA
100364673	'LOC100364673'	mRNA	0	0.06	0.06	0.18	0.18	0.06	0.04	0.14	0	1	1	3	3	1	0.666667	2.33333	-1.76321	-1.25308	-3.03704	0.502606	1.79173	0.0945727	0.560856	0.273981	0.748604	0.657195	0.223135	0.902304	0.998776	0.953048	0.935462
100364769	'LOC100364769'	mRNA																		-2.3682	-0.290798	-2.41747	-2.10617		0.520182	0.907889	0.489105	0.600626		0.881024	0.998776	0.866731	0.920494
100364835	'LOC100364835'	mRNA
100364862	'LOC100364862'	mRNA
100364877	'LOC100364877'	mRNA	0.1	0	0.2	0.3	0.1	0	0.1	0.133333	1	0	2	3	1	0	1	1.33333	-0.370895	1.57945	1.55154	1.91145	0.0231723	0.73509	0.57877	0.575737	0.471296	0.991678	0.855881	0.912209	0.998776	0.860081	0.998469
100364958	'LOC100364958'	mRNA	0.2	0	0	0.42	0.21	0	0.0666667	0.21	1	0	0	2	1	0	0.333333	1	-1.54082	0.0679826	1.61839	1.49742	-1.54759	0.320243	0.986707	0.553741	0.597445	0.586815	0.523384	0.995551	0.998776	0.9252	0.913797
100364984	'Rab37'	mRNA	25.99	21.03	23.56	19.9	25.21	20.74	23.5267	21.95	1053	885	927	824	1051	882	955	919	0.0995781	0.542067	-0.0873623	0.435727	0.635473	0.00966376	0.000542238	0.525518	0.00227992	2.02605e-05	0.0375815	0.0190496	0.998776	0.0371388	0.0013299
100364990	'Pdss1'	mRNA	2.11	1.87	2.18	1.6	2.01	1.87	2.05333	1.82667	81	74	82	63	79	74	79	72	0.177998	-0.00788392	-0.0233192	-0.193532	0.0207635	0.189399	0.974389	0.92265	0.444418	0.932733	0.366378	0.995551	0.998776	0.841813	0.99205
100365008	'LOC100365008'	mRNA	0.36	0	0	0.19	0.19	0	0.12	0.126667	2.03	0	0	1	1.01	0	0.676667	0.67	0.0584264	0.959506	-0.817164	0.914362	1.7781	0.967533	0.796664	0.841276	0.77098	0.659734	0.994391	0.950386	0.998776	0.953048	0.935462
100365043	'LOC100365043'	mRNA	0.65	1	0.83	0.58	1.41	0.97	0.826667	0.986667	3.62	5.35	4.26	3	7.53	5	4.41	5.17667	-0.187103	0.65142	0.807535	0.927005	-0.152799	0.72843	0.574397	0.485647	0.413197	0.878566	0.850851	0.910253	0.998776	0.822707	0.972822
100365184	'Prdm14'	mRNA																		-0.893798	-0.817164	-0.944245			0.826617	0.841276	0.817			0.950386	0.998776	0.953048
100365199	'Wfdc13'	mRNA
100365259	'LOC100365259'	mRNA	2.63	3.73	1.77	3.3	2.11	4.41	2.71	3.27333	130	190	87	171	109	228	135.667	169.333	-0.275658	-0.446748	-0.0427419	-0.166834	-0.398665	0.00396173	0.0950192	0.804602	0.495352	0.15318	0.017952	0.417948	0.998776	0.870638	0.528428
100365363	'LOC100365363'	mRNA	2.9	3.11	2.16	3.04	2.44	2.84	2.72333	2.77333	101	110	75	108	90	105	95.3333	101	-0.0391605	0.394476	0.328817	0.432179	0.0712858	0.741903	0.197773	0.231295	0.121302	0.771407	0.859531	0.594604	0.998776	0.46185	0.955309
100365370	'Ctdsp2'	mRNA	27.88	36.56	31.74	36.95	31.66	29.55	32.06	32.72	1673	2252	1864	2262	1947	1831	1929.67	2013.33	-0.0170922	0.287905	-0.00695402	0.301049	0.300371	0.519397	0.0306954	0.936876	0.00423625	0.0237631	0.704989	0.233395	0.998776	0.0558966	0.191906
100365450	'LOC100365450'	mRNA	0.03	0.07	0.14	0.47	0.17	0.13	0.08	0.256667	1	2	4	8	5	4	2.33333	5.66667	-1.23597	-0.694614	-0.00378963	0.522088	-0.683541	0.0454013	0.602827	0.997416	0.628607	0.575738	0.128928	0.923034	0.999319	0.932741	0.908783
100365504	'Sf3b6'	mRNA	17.99	18.54	17.47	19.11	20.91	17.15	18	19.0567	153	156	141	158	176	142	150	158.667	-0.0368944	-0.390721	0.154888	-0.358799	-0.540066	0.697241	0.0233992	0.313276	0.0414835	0.00130223	0.829991	0.199879	0.998776	0.246805	0.0284442
100365542	'LOC100365542'	mRNA	0	0	0	0	0	0.07	0	0.0233333	0	0	0	0	0	1	0	0.333333				0.979309					0.810331					0.953048
100365588	'LOC100365588'	mRNA
100365646	'LOC100365646'	mRNA
100365679	'Dennd5b'	mRNA	2.19	2.86	1.44	2.22	2.17	3.09	2.16333	2.49333	134	180	86	139	136	196	133.333	157	-0.191585	-0.602472	-0.0989256	-0.406543	-0.499028	0.0504119	0.0257755	0.574057	0.0542999	0.0564734	0.139835	0.211225	0.998776	0.292495	0.314542
100365683	'Nr2e3'	mRNA	0	0	0	0	0.06	0.06	0	0.04	0	0	0	0	2	2	0	1.33333		-1.79321	-0.754437	1.01673	-1.03282		0.656938	0.80268	0.651015	0.80018		0.930934	0.998776	0.932741	0.955309
100365733	'Tmem262'	mRNA	0	0	0.08	0	0	0.08	0.0266667	0.0266667	0	0	1	0	0	1	0.333333	0.333333	0.0441422	0.0679826	1.53961	0.0175359	-1.4663	0.982738	0.986707	0.579518	0.996571	0.609266	0.994258	0.995551	0.998776	0.999537	0.924023
100365744	'Lrrc75b'	mRNA	11.3	18.19	4.47	13.38	16.13	13.84	11.32	14.45	147	238	56	173	211	180	147	188	-0.310774	-0.649235	-0.152262	-0.323094	-0.492253	0.000669361	0.0995974	0.449906	0.0796655	0.233672	0.00391054	0.427383	0.998776	0.367134	0.642244
100365773	'LOC100365773'	mRNA	0.45	0.24	0.2	0.66	0.22	0.15	0.296667	0.343333	18	10	8	27	9	6	12	14	-0.17825	2.23553	0.0433853	2.40887	2.21912	0.585876	0.0118166	0.975426	0.0101595	0.0337237	0.750019	0.135327	0.998776	0.100018	0.235361
100365779	'Zfp605'	mRNA	1.68	1.2	1.72	1.31	1.54	1.95	1.53333	1.6	68.62	41	38.93	50.12	49.45	89.34	49.5167	62.97	-0.302608	-0.326738	0.0838601	-0.0214519	-0.404587	0.0548869	0.33799	0.760559	0.947464	0.232555	0.14883	0.747939	0.998776	0.997359	0.640472
100365810	'LOC100365810'	mRNA	0.04	0.18	0.66	0.62	0.06	0.63	0.293333	0.436667	0.18	0.85	2.98	2.82	0.3	2.83	1.33667	1.98333	-0.525145	0.103981	-1.72865	1.00182	1.83966	0.569429	0.975562	0.668455	0.684143	0.648292	0.742324	0.995551	0.998776	0.946772	0.935462
100365872	'Eif4ebp3'	mRNA	6.43	5.32	8.38	5.29	6.41	4.04	6.71	5.24667	48	39	59	38	47	29	48.6667	38	0.401077	0.679985	0.0664679	0.26658	0.619586	0.0255525	0.089274	0.868468	0.513926	0.0896205	0.0827557	0.406241	0.998776	0.884486	0.401441
100365887	'LOC100365887'	mRNA
100365921	'LOC100365921'	mRNA	6.82	5.9	10.58	6.76	7.89	6.09	7.76667	6.91333	142	125	214	142	167	129	160.333	146	0.179248	0.392392	0.0535128	0.197335	0.346466	0.0597901	0.154881	0.799049	0.344588	0.219558	0.158729	0.530166	0.998776	0.762752	0.624814
100365928	'Fam166b'	mRNA	0	0.13	0	0	0	0	0.0433333	0	0	1	0	0	0	0	0.333333	0		0.0679826	2.29035	-0.944245	-2.21224		0.986707	0.34847	0.817	0.394796		0.995551	0.998776	0.953048	0.794872
100365935	'Cep85l'	mRNA	2.04	2.64	1.77	2.25	1.95	2.25	2.15	2.15	142	181	120	156	132	147	147.667	145	0.0704335	-0.230971	-0.0510697	-0.3024	-0.174081	0.469473	0.265243	0.780853	0.0978182	0.434812	0.663033	0.678889	0.998776	0.411157	0.826741
100365995	'LOC100365995'	mRNA	0	0.24	0.49	0	0	0	0.243333	0	0	1	2	0	0	0	1	0		2.53025			2.39335		0.482229			0.513283		0.862077			0.871085
100366017	'Ube2e1'	mRNA	51.02	48.25	56.63	47.06	46.6	40.45	51.9667	44.7033	940	899	1012	870	869	752	950.333	830.333	0.238885	0.120454	0.0467947	-0.127432	0.0793246	1.49619e-09	0.363676	0.653886	0.265484	0.541728	2.57384e-08	0.771388	0.998776	0.676679	0.888824
100366024	'Prdm16'	mRNA	1.63	2.37	2.62	2.22	1.85	1.93	2.20667	2	228	342	361	320	266	281	310.333	289	0.146891	-0.0729853	0.131939	-0.228832	-0.198264	0.0309174	0.726425	0.313957	0.114591	0.339728	0.0962504	0.950386	0.998776	0.445784	0.747985
100366030	'LOC100366030'	mRNA	4.9	4.55	3.21	1.33	4.06	3.51	4.22	2.96667	31	28	19	8	25	21	26	18	0.574657	0.41668	-0.334038	-0.15838	0.7544	0.023258	0.361109	0.536188	0.775318	0.156501	0.077016	0.769684	0.998776	0.953048	0.534346
100366044	'LOC100366044'	mRNA	41.18	41.6	41.4	41.55	41.31	36.19	41.3933	39.6833	1609.32	1534.44	1627.48	1574.31	1591.22	1408.49	1590.41	1524.67	0.105044	0.216416	0.199831	0.103325	0.0218041	0.000432638	0.125564	0.0627157	0.395166	0.832373	0.00267338	0.479578	0.998776	0.806191	0.955563
100366054	'LOC100366054'	mRNA																		-0.893798	0.144617	-0.944245	-1.03282		0.826617	0.970861	0.817	0.80018		0.950386	0.998776	0.953048	0.955309
100366121	'Smim24'	mRNA	0.48	0.07	0.18	0.34	0.3	0.23	0.243333	0.29	14	2	5	10	9	7	7	8.66667	-0.26398	0.14154	0.408	0.39477	-0.264037	0.531664	0.878638	0.591508	0.602469	0.765741	0.715218	0.967813	0.998776	0.928239	0.955309
100366216	'LOC100366216'	mRNA	1.13	1.25	1.36	1.39	1.45	1.21	1.24667	1.35	37.5	40.56	41.1	44.04	48.18	40.41	39.72	44.21	-0.110365	-0.571206	0.066873	-0.46013	-0.632954	0.544155	0.0708015	0.818161	0.136568	0.0458319	0.721132	0.362042	0.998776	0.490321	0.280552
100366231	'LOC100366231'	mRNA
100366237	'Pfdn4'	mRNA	96.4	73.58	104.06	72.33	92.47	67.65	91.3467	77.4833	837	630	861	617	791	570	776	659.333	0.279191	-0.173236	0.0321758	-0.463805	-0.199109	2.30639e-10	0.314978	0.76778	0.00113099	0.247679	4.42443e-09	0.72597	0.998776	0.0226503	0.658786
100529260	'Ankhd1'	mRNA	5.18	5.44	4.25	4.98	4.88	5.62	4.95667	5.16	634	688	512	628	616	718	611.333	654	-0.0531892	-0.0753705	0.00166449	-0.0243506	-0.0710761	0.25616	0.56567	0.987413	0.823602	0.61774	0.451586	0.904757	0.998776	0.954662	0.928282
100534597	'Cenps'	mRNA	12.49	10.1	17.14	8.5	11.12	8.57	13.2433	9.39667	123	99	161	82	109	83	127.667	91.3333	0.527311	0.149151	-0.249945	-0.392123	0.405574	3.28704e-06	0.570265	0.242973	0.0897609	0.135759	3.43878e-05	0.90835	0.998776	0.39497	0.498953
100909392	'LOC100909392'	mRNA	23.48	20.12	29.34	19.47	23.63	21.31	24.3133	21.47	354.72	306.92	427.77	293.84	360.29	323.78	363.137	325.97	0.199916	0.53971	0.0398177	0.327991	0.506072	0.00164289	0.00686335	0.802025	0.0385327	0.011703	0.00847297	0.0969037	0.998776	0.235943	0.125286
100909401	'Fam181a'	mRNA	0	0	0.01	0	0	0	0.00333333	0	0	0	0.5	0	0	0	0.166667	0		-2.36788	-1.32935	-2.41691	-1.03282		0.520269	0.62809	0.489267	0.80018		0.881024	0.998776	0.866731	0.955309
100909408	'Zfp397'	mRNA	2.52	3.68	2.79	2.47	2.2	2.6	2.99667	2.42333	149	191	145	131	136	148	161.667	138.333	0.269016	-0.0784176	0.158983	-0.350245	-0.231127	0.00522301	0.713693	0.446691	0.080502	0.314455	0.0226083	0.950386	0.998776	0.368988	0.725476
100909409	'LOC100909409'	mRNA	0.23	0	0	0.07	0	0	0.0766667	0.0233333	3.12	0	0	0.94	0	0	1.04	0.313333	1.77496	1.54432	0.963568	-0.944245	0.579103	0.2549	0.650299	0.754959	0.817	0.833581	0.450247	0.930934	0.998776	0.953048	0.955585
100909423	'LOC100909423'	mRNA
100909425	'LOC100909425'	mRNA
100909434	'LOC100909434'	mRNA
100909435	'LOC100909435'	mRNA
100909438	'LOC100909438'	mRNA
100909439	'LOC100909439'	mRNA	0	0	0	0	0.07	0.09	0	0.0533333	0	0	0	0	2.03	2.65	0	1.56			1.10639	2.8779	-1.03282			0.786282	0.353899	0.80018			0.998776	0.770967	0.955309
100909441	'LOC100909441'	mRNA	5	17.06	14.93	26.1	4.33	13.31	12.33	14.58	107.73	373.77	312.31	567.21	94.8	291.99	264.603	318	-0.221053	-1.02738	-1.08634	-0.813009	0.0670101	0.00139182	0.170942	0.0927533	0.351155	0.869019	0.00738774	0.556918	0.998776	0.769385	0.969324
100909443	'LOC100909443'	mRNA	0	0	0	0	0	0.11	0	0.0366667	0	0	0	0	0	4	0	1.33333		-3.80379	0.494201	-1.00052	-4.29071		0.25382	0.896149	0.66714	0.16963		0.665089	0.998776	0.937538	0.552616
100909445	'Ube2w'	mRNA	13.62	12.31	13.9	13.8	12.85	14.35	13.2767	13.6667	698.37	649.3	698.8	724.18	676.91	762.28	682.157	721.123	-0.0360007	-0.358008	0.0945815	-0.330027	-0.446762	0.418256	0.00270726	0.304479	0.00127885	0.000128558	0.620146	0.0568763	0.998776	0.0248956	0.00530161
100909455	'LOC100909455'	mRNA	1.14	0.41	2.21	1.38	0.54	0.57	1.25333	0.83	77.79	28.53	147.79	96.69	38.15	40.59	84.7033	58.4767	0.5787	1.16578	-0.758819	0.553876	1.92341	3.7616e-05	0.0317713	0.0829429	0.191396	0.00133992	0.000312639	0.238195	0.998776	0.583343	0.0289832
100909457	'LOC100909457'	mRNA
100909461	'LOC100909461'	mRNA																		-2.78228	-2.70571	-2.83101			0.483757	0.431334	0.439995			0.862678	0.998776	0.838526
100909462	'LOC100909462'	mRNA	0.1	0	0	0	0	0	0.0333333	0	1.73	0	0	0	0	0	0.576667	0		1.02976			0.890729		0.800761			0.827203		0.950386			0.955309
100909464	'LOC100909464'	mRNA	0.15	0	0	0.14	0	0	0.05	0.0466667	2.74	0	0	2.67	0	0	0.913333	0.89	0.0814783	1.92114		1.87	1.7781	0.947631	0.634258		0.643309	0.659734	0.986501	0.930934		0.932741	0.935462
100909474	'LOC100909474'	mRNA	0	0	0	0	0.22	0.81	0	0.343333	0	0	0	0	4.3	15.77	0	6.69	-5.28283			5.12315		4.0513e-06			0.0105573		4.15853e-05			0.102444
100909476	'LOC100909476'	mRNA	1.01	1.22	1.12	1.4	1.02	0.93	1.11667	1.11667	43.87	56.16	47.24	62.02	44.97	44.61	49.09	50.5333	0.00233602	0.233936	0.528957	0.224059	-0.288658	0.988833	0.496587	0.117746	0.519483	0.382985	0.993304	0.868991	0.998776	0.887489	0.787247
100909485	'LOC100909485'	mRNA																		-3.36713	-3.29061	-3.4159			0.354844	0.271034	0.284948			0.763669	0.998776	0.699222
100909486	'LOC100909486'	mRNA
100909489	'Trpc5os'	mRNA	0.02	0.03	0.02	0	0	0	0.0233333	0	1	2	1	0	0	0	1.33333	0		2.91496			2.7764		0.289593			0.31785		0.705772			0.728478
100909493	'LOC100909493'	mRNA
100909494	'LOC100909494'	mRNA
100909498	'Clec19a'	mRNA
100909499	'LOC100909499'	mRNA
100909501	'LOC100909501'	mRNA
100909505	'LOC100909505'	mRNA	5.38	6.77	5.54	6.35	6.65	4.8	5.89667	5.93333	301.08	389.61	303.97	363.83	382.63	278.49	331.553	341.65	0.000864029	-0.0647041	0.0734722	-0.0681822	-0.131764	0.989263	0.729562	0.631499	0.702687	0.412196	0.99357	0.950386	0.998776	0.953048	0.807815
100909510	'Tsen34l1'	mRNA	9.63	16.94	21.41	14.26	11.63	8.61	15.9933	11.5	205.62	362.92	419.45	300.18	250.8	188.84	329.33	246.607	0.461464	0.322859	-0.0791974	-0.150573	0.409631	3.74711e-11	0.257745	0.657076	0.485825	0.125536	7.91379e-10	0.669745	0.998776	0.866333	0.477812
100909512	'LOC100909512'	mRNA	2.18	1.66	1.57	1.8	1.51	1	1.80333	1.43667	183.38	144	130.07	155.88	130.55	87.66	152.483	124.697	0.334371	0.574509	0.269307	0.228093	0.310632	0.000857709	0.0249998	0.249736	0.407386	0.165274	0.00486098	0.207923	0.998776	0.817315	0.545303
100909517	'LOC100909517'	mRNA
100909521	'LOC100909521'	mRNA	1.57	1.93	0.33	1.09	1.64	4.55	1.27667	2.42667	46.19	58.05	9.53	32.6	49.33	137.53	37.9233	73.1533	-0.903696	-1.11763	-0.40948	-0.198777	-0.701818	2.57579e-08	0.0610118	0.282982	0.69215	0.211395	3.76207e-07	0.334428	0.998776	0.950027	0.611668
100909522	'LOC100909522'	mRNA
100909524	'LOC100909524'	mRNA	0.25	0.07	0.18	0	0.22	0.17	0.166667	0.13	5	1.5	3.5	0	4.5	3.5	3.33333	2.66667	0.36607	0.241381	-0.382714	-0.178784	0.630007	0.591525	0.866096	0.833524	0.91165	0.724432	0.755288	0.963388	0.998776	0.983171	0.955309
100909526	'LOC100909526'	mRNA
100909534	'LOC100909534'	mRNA
100909537	'Iqck'	mRNA	22.23	22.27	30.79	23.14	22.41	17.29	25.0967	20.9467	757	780	1025.61	804.01	786	608.53	854.203	732.847	0.26521	0.301903	0.0917479	0.0244017	0.215975	2.39713e-10	0.0808635	0.422482	0.856672	0.226168	4.57413e-09	0.38597	0.998776	0.963768	0.632826
100909546	'LOC100909546'	mRNA																		-1.78279	0.663506	-1.8315	-2.42958		0.658879	0.796385	0.650183	0.510088		0.930934	0.998776	0.932741	0.871085
100909548	'LOC100909548'	mRNA	24.66	8.87	16.81	0.82	40.14	16.17	16.78	19.0433	803.33	301.85	535.34	30.09	1340.04	544.99	546.84	638.373	-0.179139	-0.923637	0.0260006	-0.752742	-0.943534	0.000218308	0.00341561	0.970027	0.528815	0.214886	0.00147845	0.0652499	0.998776	0.892294	0.617915
100909556	'LOC100909556'	mRNA	0.08	0	0	0.25	0	0	0.0266667	0.0833333	1	0	0	3	0	0	0.333333	1	-1.54082	-2.99768	-0.165151	-1.57081	-2.8394	0.320243	0.128278	0.899446	0.377818	0.165315	0.523384	0.483871	0.998776	0.79158	0.545303
100909569	'LOC100909569'	mRNA	0.98	0.7	0.93	0.9	1.37	0.89	0.87	1.05333	24.23	27	34	34.14	40.71	28.31	28.41	34.3867	-0.231308	0.177133	0.187489	0.38627	-0.00324027	0.272259	0.666047	0.663202	0.32808	0.994251	0.469975	0.933467	0.998776	0.746697	0.99899
100909573	'LOC100909573'	mRNA
100909578	'LOC100909578'	mRNA
100909582	'LOC100909582'	mRNA	1.07	1.07	0.14	0.32	0.63	0.65	0.76	0.533333	18.48	18.74	2.32	5.51	11	11.46	13.18	9.32333	0.543575	-1.14371	-0.318379	-1.66671	-0.821803	0.12442	0.105841	0.491628	0.0043988	0.239483	0.273895	0.439573	0.998776	0.0573247	0.648721
100909585	'LOC100909585'	mRNA
100909586	'LOC100909586'	mRNA	0	0	0	0	0.12	0	0	0.04	0	0	0	0	1.04	0	0	0.346667		-1.79321	-0.754483	-0.882307	-1.03282		0.656938	0.807035	0.778674	0.80018		0.930934	0.998776	0.953048	0.955309
100909590	'LOC100909590'	mRNA	0.17	0.2	0.09	0.12	0.07	0.09	0.153333	0.0933333	16.17	19.16	8.04	12.07	7.04	9.03	14.4567	9.38	0.668217	-0.157106	-0.269446	-0.815666	0.117731	0.0528804	0.807842	0.662893	0.219792	0.85007	0.144719	0.950386	0.998776	0.624725	0.961122
100909595	'LOC100909595'	mRNA	20.72	21.84	8.51	22.78	22.8	16.54	17.0233	20.7067	1207.32	1309.82	486.12	1360	1365.98	999.62	1001.09	1241.87	-0.266801	-0.372795	-0.204036	-0.0970106	-0.163147	3.91655e-14	0.184596	0.0260191	0.458496	0.563687	1.12579e-12	0.577121	0.991606	0.852306	0.901826
100909596	'LOC100909596'	mRNA
100909597	'LOC100909597'	mRNA	16.48	19.5	9.51	15.94	15.7	21.55	15.1633	17.73	289.27	346.88	161.58	280.84	279.08	382.7	265.91	314.207	-0.196634	-0.399431	0.106279	-0.197049	-0.500664	0.00453663	0.103582	0.393124	0.223443	0.0399017	0.0201263	0.435248	0.998776	0.629525	0.259033
100909598	'Pigbos1'	mRNA	3.44	2.05	3.8	2.66	3.57	3.05	3.09667	3.09333	58	35	62	45	61	52	51.6667	52.6667	0.0164859	-0.336012	-0.0531657	-0.366217	-0.276428	0.919481	0.334062	0.850559	0.224114	0.421408	0.972329	0.744409	0.998776	0.630096	0.815809
100909599	'LOC100909599'	mRNA	0	0.05	0	0	0.04	0	0.0166667	0.0133333	0	1.45	0	0	1.2	0	0.483333	0.4	0.317161	-0.830664	-1.71733	-0.881572	0.890729	0.858293	0.79246	0.663257	0.778881	0.827203	0.936235	0.950386	0.998776	0.953048	0.955309
100909600	'LOC100909600'	mRNA	0	0	0	0.23	0.11	0	0	0.113333	0	0	0	4	2	0	0	2	-3.54082	-1.78279	0.671963	1.60785	-2.43804	0.0223641	0.658879	0.813124	0.477328	0.542148	0.0748271	0.930934	0.998776	0.862838	0.888897
100909604	'LOC100909604'	mRNA	1.9	2.24	1.35	1.81	1.72	1.64	1.83	1.72333	156.66	192.96	97.94	147.09	138.87	136.9	149.187	140.953	0.126043	0.176061	-0.0403463	0.0554808	0.222121	0.197536	0.503526	0.847545	0.774175	0.426472	0.377692	0.871515	0.998776	0.953048	0.820609
100909605	'LOC100909605'	mRNA
100909609	'LOC100909609'	mRNA	0	0	0.02	0	0.02	0	0.00666667	0.00666667	0	0	1.13	0	1.16	0	0.376667	0.386667	0.00634016	0.0679826	-0.817164	0.0175359	0.890729	0.997347	0.986707	0.841276	0.996571	0.827203	0.998346	0.995551	0.998776	0.999537	0.955309
100909612	'LOC100909612'	mRNA	0.07	0.07	0	0	0	0	0.0466667	0	1	1	0	0	0	0	0.666667	0		0.94127	0.963665	-0.944245	-0.0241105		0.764298	0.754458	0.817	0.992469		0.950386	0.998776	0.953048	0.998469
100909613	'LOC100909613'	mRNA
100909620	'LOC100909620'	mRNA
100909622	'Znf442'	mRNA	0.06	0.51	0.31	0.23	0.35	0.38	0.293333	0.32	3.98	37	21	16.77	25	27.55	20.66	23.1067	-0.117327	-0.105342	-0.351903	0.0113207	0.258022	0.641504	0.899892	0.588654	0.984978	0.755156	0.79074	0.976482	0.998776	0.999537	0.955309
100909643	'LOC100909643'	mRNA
100909645	'LOC100909645'	mRNA	2.99	2.14	2.65	2.58	3.98	2.17	2.59333	2.91	138.77	102.01	120.93	121.61	190.61	104.59	120.57	138.937	-0.160414	0.348098	0.128027	0.501836	0.226135	0.121293	0.13516	0.564324	0.0560789	0.346773	0.269117	0.49731	0.998776	0.298137	0.754051
100909648	'LOC100909648'	mRNA	0.05	0	0	0	0	0	0.0166667	0	0.96	0	0	0	0	0	0.32	0		-1.78279	-1.70601	-1.8315			0.658879	0.672698	0.650183			0.930934	0.998776	0.932741
100909657	'LOC100909657'	mRNA	3.58	3.98	2.67	4.08	4.43	3.02	3.41	3.84333	143	163	104	164	181	123	136.667	156	-0.146742	-0.0661349	-0.0933173	0.0806849	0.0337821	0.132222	0.761118	0.628833	0.696395	0.88495	0.286686	0.950386	0.998776	0.951639	0.975055
100909660	'LOC100909660'	mRNA
100909661	'LOC100909661'	mRNA
100909664	'LOC100909664'	mRNA	1.18	1.29	0.29	1.25	0.72	2.25	0.92	1.40667	89.36	100.81	21.85	97.29	56.17	176.81	70.6733	110.09	-0.595303	-1.38839	-0.176607	-0.77332	-1.20749	2.06817e-06	0.00115	0.405696	0.0163151	0.00887111	2.23511e-05	0.031527	0.998776	0.136738	0.1042
100909671	'LOC100909671'	mRNA	0	0	0	0.11	0	0	0	0.0366667	0	0	0	2	0	0	0	0.666667		-2.3682	-0.405419	-0.564837	-1.97171		0.520182	0.863391	0.831037	0.62504		0.881024	0.998776	0.956013	0.929273
100909677	'LOC100909677'	mRNA
100909679	'LOC100909679'	mRNA	0.32	0.41	0.57	0.27	0.26	0.27	0.433333	0.266667	18.9	23.64	30.74	15.65	15.36	15.66	24.4267	15.5567	0.695066	0.442208	0.216691	-0.270792	0.231608	0.00917771	0.357434	0.650765	0.599649	0.619131	0.0361523	0.766268	0.998776	0.926428	0.928548
100909682	'LOC100909682'	mRNA	0.32	0.78	0.45	0.55	0.7	0.19	0.516667	0.48	8	20	11	14	18	5	13	12.3333	0.120091	0.342253	0.714197	0.225655	-0.365297	0.716757	0.653081	0.272428	0.770471	0.538742	0.843183	0.930934	0.998776	0.953048	0.887182
100909683	'LOC100909683'	mRNA
100909688	'LOC100909688'	mRNA	1.34	1.26	1.04	0.82	1.05	0.85	1.21333	0.906667	61	59	46	38	49	40	55.3333	42.3333	0.430497	0.287944	0.337735	-0.145427	-0.0450699	0.0110019	0.426689	0.31238	0.694794	0.876305	0.0418272	0.820965	0.998776	0.951396	0.972299
100909692	'LOC100909692'	mRNA
100909696	'LOC100909696'	mRNA																			1.10639		-1.03282			0.786282		0.80018			0.998776		0.955309
100909697	'Slc25a51'	mRNA	16.03	0.65	20.64	0.35	10.85	12.35	12.44	7.85	982.33	40.91	1241.1	21.85	683.89	785.05	754.78	496.93	0.647156	1.56976	-0.316954	0.8907	1.88607	4.17275e-42	0.545501	0.931325	0.732971	0.451356	4.66363e-40	0.894827	0.998776	0.953048	0.838525
100909700	'LOC100909700'	mRNA	0	0.22	0	0	0	0	0.0733333	0	0	9.1	0	0	0	0	3.03333	0	4.23001	-1.12389	-5.02556	-5.15378	3.90821	0.00246041	0.555426	0.1984	0.187281	0.236343	0.0119591	0.899387	0.998776	0.577498	0.645339
100909701	'Ccer2'	mRNA	0.36	0.23	0.18	0.24	0.47	0.18	0.256667	0.296667	6	4	3	4	8	3	4.33333	5	-0.162309	0.448334	0.554064	0.611241	-0.0951125	0.766242	0.720339	0.658496	0.613253	0.929085	0.877335	0.950386	0.998776	0.931498	0.991574
100909704	'LOC100909704'	mRNA	0.13	0	0	0.04	0	0	0.0433333	0.0133333	2	0	0	0.56	0	0	0.666667	0.186667	1.88064	0.959506	0.144617	-0.944245	0.816529	0.342976	0.796664	0.970855	0.817	0.828567	0.547702	0.950386	0.998776	0.953048	0.955309
100909708	'LOC100909708'	mRNA
100909709	'LOC100909709'	mRNA	0.33	0.43	0.36	0.53	0.47	0.24	0.373333	0.413333	11.16	15.18	11.88	18.6	16.29	8.48	12.74	14.4567	-0.138227	0.518845	0.221134	0.655482	0.301148	0.665512	0.487133	0.771585	0.376392	0.632139	0.809082	0.864773	0.998776	0.790557	0.933713
100909712	'LOC100909712'	mRNA	0.36	0.77	0.37	0.68	0.16	0.4	0.5	0.413333	5.53	11.89	5.45	10.35	2.42	6.12	7.62333	6.29667	0.319976	0.12701	0.00585659	-0.138143	0.127036	0.474587	0.875628	0.994301	0.877153	0.877983	0.667478	0.966862	0.999048	0.972159	0.972705
100909715	'LOC100909715'	mRNA	0.98	1	1.34	1.07	1.47	1.02	1.10667	1.18667	21.7	22.43	28.65	23.85	33.12	22.96	24.26	26.6433	-0.0910528	2.31529	1.72651	2.39701	0.595573	0.696705	0.000198462	0.014254	0.000114285	0.241582	0.829464	0.0096787	0.866486	0.00424895	0.651347
100909725	'LOC100909725'	mRNA	0.12	0	0.12	0	0	0.12	0.08	0.04	4.31	0	4.22	0	0	4.22	2.84333	1.40667	1.05944	0.0985685	-0.686084	-0.975336	0.791283	0.203381	0.961397	0.749014	0.675756	0.708482	0.384698	0.995551	0.998776	0.942631	0.953332
100909726	'LOC100909726'	mRNA
100909732	'LOC100909732'	mRNA	0.92	0.6	1.05	0.89	0.83	1.03	0.856667	0.916667	45.48	30.39	51.58	46.05	43.04	52.94	42.4833	47.3433	-0.112122	-0.0664667	-0.03363	0.0379216	-0.0277502	0.523821	0.855811	0.917681	0.905961	0.939766	0.708907	0.96077	0.998776	0.981286	0.994791
100909736	'LOC100909736'	mRNA
100909750	'LOC100909750'	mRNA	3.86	3.78	4.98	3.96	4.64	3.32	4.20667	3.97333	283.74	286.26	359.01	298.95	351.01	253.8	309.67	301.253	0.0838966	0.242199	0.0615335	0.146683	0.186657	0.213202	0.185341	0.706111	0.380453	0.365736	0.398044	0.577512	0.998776	0.792871	0.771748
100909754	'LOC100909754'	mRNA
100909755	'LOC100909755'	mRNA
100909761	'LOC100909761'	mRNA																			4.58882		-4.51657			0.0528494		0.131691			0.998776		0.491185
100909776	'LOC100909776'	mRNA	0.28	0.77	0.8	1.06	1.32	0.84	0.616667	1.07333	4	11	11	15	19	12	8.66667	15.3333	-0.77898	-0.556496	-0.334365	0.214811	-0.216342	0.024742	0.473814	0.623907	0.739515	0.762945	0.0808145	0.857387	0.998776	0.953048	0.955309
100909784	'LOC100909784'	mRNA
100909786	'LOC100909786'	mRNA	0	0.04	0	0.11	0.13	0	0.0133333	0.08	0	1.14	0	2.97	3.3	0.12	0.38	2.13	-2.44264	1.02976	1.10639	3.19945	-0.0710441	0.0491872	0.800761	0.786282	0.265268	0.986109	0.137168	0.950386	0.998776	0.676315	0.997642
100909793	'Smim18'	mRNA	10.94	6.08	8.91	7.59	7.02	7.55	8.64333	7.38667	138	79	108	95	91	95	108.333	93.6667	0.254012	0.432694	0.398699	0.168134	0.0402323	0.0304333	0.145484	0.100303	0.490548	0.887815	0.0949569	0.515276	0.998776	0.867766	0.976015
100909794	'LOC100909794'	mRNA	0.1	0.33	0.17	0.55	0.21	0.11	0.2	0.29	1.78	4.84	2.42	9.41	3.09	1.86	3.01333	4.78667	-0.623519	1.28033	0.146413	2.13107	1.14204	0.302254	0.4202	0.9396	0.151301	0.471225	0.504009	0.815555	0.998776	0.517991	0.851914
100909795	'LOC100909795'	mRNA	0.94	0	2.9	0.84	0.99	0	1.28	0.61	96.92	0	293	88.75	104.67	0	129.973	64.4733	1.05558	0.97109	-8.45423	-0.13855	9.43377	9.96874e-18	0.739905	0.0305175	0.960585	0.0157647	3.74483e-16	0.950386	0.998776	0.999537	0.14903
100909796	'LOC100909796'	mRNA
100909799	'LOC100909799'	mRNA	0	0	0	0	0	0.1	0	0.0333333	0	0	0	0	0	1	0	0.333333				0.979309					0.810331					0.953048
100909811	'Dcdc1'	mRNA
100909824	'LOC100909824'	mRNA	1.17	1.5	0.99	1.41	1.22	1.45	1.22	1.36	94	124	78	116	100.65	121	98.6667	112.55	-0.145789	0.27678	0.29236	0.419399	-0.00963369	0.203878	0.27142	0.194453	0.0597595	0.969281	0.385314	0.68628	0.998776	0.309675	0.997642
100909827	'Kbtbd7'	mRNA	3.62	3.42	4.36	3.62	3.37	3.06	3.8	3.35	240	233.37	284	246	230	211	252.457	229	0.18483	0.00774047	0.138348	-0.18659	-0.124458	0.0149658	0.966086	0.352581	0.24192	0.479749	0.0537944	0.995551	0.998776	0.650459	0.856792
100909830	'LOC100909830'	mRNA	0.1	0.06	0.03	0.03	0.03	0.15	0.0633333	0.07	15.9	10.58	5.29	5.29	5.29	26.43	10.59	12.3367	-0.176108	0.321128	-1.25366	0.541351	1.56857	0.613226	0.759037	0.309444	0.602973	0.124908	0.772175	0.950386	0.998776	0.928303	0.476735
100909831	'LOC100909831'	mRNA
100909833	'LOC100909833'	mRNA
100909836	'LOC100909836'	mRNA	0.68	0	0	0	0.42	0	0.226667	0.14	8.78	0	0	0	5.42	0	2.92667	1.80667	0.74007	1.05575	-0.127865	0.337171	1.16739	0.340713	0.636794	0.954312	0.878906	0.662424	0.545201	0.930934	0.998776	0.972767	0.936817
100909840	'LOC100909840'	mRNA	136.82	64.43	161.05	60.26	80.42	48.5	120.767	63.06	3894.04	1873.99	4468.87	1741.12	2336.87	1415.58	3412.3	1831.19	0.942105	0.386165	0.246682	-0.575813	0.145182	0	0.156651	0.0135498	0.000164081	0.722397	0	0.532616	0.861663	0.00547737	0.955309
100909844	'LOC100909844'	mRNA																		-2.38819	0.443733	-2.44152	-2.81974		0.549853	0.861121	0.540961	0.478454		0.897312	0.998776	0.896539	0.855895
100909849	'LOC100909849'	mRNA																			3.77059		-3.70407			0.173097		0.286917			0.998776		0.701303
100909856	'LOC100909856'	mRNA	1.83	2.13	1.2	1.21	1.37	2.01	1.72	1.53	73.06	86.91	46.56	49.05	55.79	82.75	68.8433	62.53	0.182911	-0.55377	-0.337319	-0.735718	-0.210532	0.208451	0.0839769	0.19091	0.0157041	0.476564	0.391654	0.393364	0.998776	0.133527	0.854079
100909857	'LOC100909857'	mRNA	18.77	15.01	19.24	10.47	14.97	11.69	17.6733	12.3767	194.27	155	190.36	106.59	154.57	119.37	179.877	126.843	0.548103	0.63388	-0.054704	0.0729316	0.694062	1.07145e-08	0.00233714	0.787796	0.743333	0.000998193	1.64643e-07	0.0517361	0.998776	0.953048	0.0240826
100909858	'LOC100909858'	mRNA																		-0.893798	1.2047	-0.944245	-2.10617		0.826617	0.710791	0.817	0.600626		0.950386	0.998776	0.953048	0.920494
100909859	'LOC100909859'	mRNA	0.13	0	0	0	0	0.13	0.0433333	0.0433333	2	0	0	0	0	2	0.666667	0.666667	0.0441422	1.92114	1.10639	1.87326	0.816529	0.975589	0.634258	0.786282	0.642707	0.828567	0.995873	0.930934	0.998776	0.932741	0.955309
100909860	'LOC100909860'	mRNA	3.19	2.63	3.01	2.77	2.91	2.19	2.94333	2.62333	102	87	95	92	96	73	94.6667	87	0.165983	0.207627	0.059817	0.0341785	0.153133	0.179457	0.373703	0.795784	0.888032	0.512631	0.352951	0.779484	0.998776	0.975816	0.871085
100909862	'LOC100909862'	mRNA
100909864	'LOC100909864'	mRNA
100909868	'LOC100909868'	mRNA																		-0.893798	0.144617	-0.944245	-1.03282		0.826617	0.971026	0.817	0.80018		0.950386	0.998776	0.953048	0.955309
100909869	'LOC100909869'	mRNA	0.24	0.58	0.75	0.54	0.27	1.29	0.523333	0.7	17.1	43.32	53.5	40.52	19.83	97	37.9733	52.45	-0.421814	-0.486099	0.0998446	-0.0785027	-0.578656	0.016741	0.343971	0.78169	0.88111	0.194853	0.0589853	0.753433	0.998776	0.973252	0.588605
100909879	'LOC100909879'	mRNA	0	0.04	0	0	0	0	0.0133333	0	0	0.48	0	0	0	0	0.16	0		-0.893798	-0.817164	-0.944245			0.826617	0.841276	0.817			0.950386	0.998776	0.953048
100909884	'LOC100909884'	mRNA
100909885	'LOC100909885'	mRNA
100909893	'LOC100909893'	mRNA	0.1	0.19	0	0.35	0.04	0.05	0.0966667	0.146667	2	4	0	7	1	1	2	3	-0.54082	-1.28294	-0.174805	-0.72816	-1.1034	0.472387	0.335315	0.866418	0.55022	0.411907	0.665659	0.745237	0.998776	0.90223	0.807765
100909894	'Olr294'	mRNA
100909897	'LOC100909897'	mRNA	0	0	0.23	0	0	0	0.0766667	0	0	0	5	0	0	0	1.66667	0	3.36607	2.33858	-0.817164	-0.944245	3.16575	0.0380193	0.439907	0.841276	0.817	0.409289	0.112631	0.832227	0.998776	0.953048	0.806084
100909899	'LOC100909899'	mRNA																		-0.893798	1.20485	-0.944245	-2.10617		0.826617	0.71127	0.817	0.600626		0.950386	0.998776	0.953048	0.920494
100909900	'LOC100909900'	mRNA
100909913	'LOC100909913'	mRNA	0	0	0	0	0	1.15	0	0.383333	0	0	0	0	0	32.96	0	10.9867	-5.9985			5.87293		3.14126e-09			0.133595		5.19521e-08			0.485546
100909916	'LOC100909916'	mRNA	0	0	0.15	0	0	0	0.05	0	0	0	0.87	0	0	0	0.29	0
100909922	'LOC100909922'	mRNA
100909935	'LOC100909935'	mRNA
100909936	'LOC100909936'	mRNA
100909937	'LOC100909937'	mRNA
100909940	'LOC100909940'	mRNA
100909943	'LOC100909943'	mRNA
100909947	'LOC100909947'	mRNA	0	0	0.06	0	0.12	0	0.02	0.04	0	0	1	0	2	0	0.333333	0.666667	-0.955858	0.0679826	-0.817164	0.920337	0.890729	0.577412	0.986707	0.841276	0.795306	0.827203	0.746271	0.995551	0.998776	0.953048	0.955309
100909950	'LOC100909950'	mRNA	0.18	0.18	0.09	0.23	0.09	0	0.15	0.106667	4.24	4.26	2.07	5.28	2.13	0	3.52333	2.47	0.556572	0.579068	-0.31501	0.0230051	0.906862	0.417033	0.667259	0.838972	0.988956	0.479935	0.618793	0.93383	0.998776	0.999537	0.856801
100909954	'LOC100909954'	mRNA	5.99	6.1	1.17	5.04	3.77	7	4.42	5.27	188	196	36	161	121	226	140	169.333	-0.230297	-0.593376	-0.402709	-0.349361	-0.186749	0.0152631	0.190577	0.0457717	0.120528	0.699683	0.0546445	0.585544	0.998776	0.460033	0.94915
100909955	'LOC100909955'	mRNA
100909958	'LOC100909958'	mRNA
100909960	'LOC100909960'	mRNA
100909961	'LOC100909961'	mRNA
100909964	'LOC100909964'	mRNA	0.04	0	0	0	0	0	0.0133333	0	1	0	0	0	0	0	0.333333	0		-2.41261	-0.194738	-3.4246	-2.20166		0.32463	0.910821	0.207674	0.385506		0.73653	0.998776	0.609364	0.788979
100909966	'LOC100909966'	mRNA
100909968	'LOC100909968'	mRNA
100909976	'LOC100909976'	mRNA
100909977	'LOC100909977'	mRNA
100909989	'LOC100909989'	mRNA
100909993	'LOC100909993'	mRNA
100909996	'Olr1258'	mRNA
100909998	'LOC100909998'	mRNA	1.07	0.91	0.56	0.9	1.39	1.02	0.846667	1.10333	55	48	28	47	73	54	43.6667	58	-0.365378	-0.0656347	-0.133205	0.300866	0.0743524	0.0277667	0.85437	0.689738	0.343626	0.848856	0.0881968	0.960268	0.998776	0.7616	0.960787
100910007	'Zfp30'	mRNA	0.46	0.64	0.77	0.72	0.41	0.73	0.623333	0.62	18.9	26.9	28.24	28.24	17.19	30.91	24.68	25.4467	7.90464e-06	0.24038	0.0484759	0.246119	0.197944	0.999973	0.594141	0.91996	0.592019	0.690832	0.999973	0.919246	0.998776	0.923818	0.947653
100910009	'LOC100910009'	mRNA
100910010	'LOC100910010'	mRNA
100910018	'LOC100910018'	mRNA																		-0.893798	0.144617	-0.944245	-1.03282		0.826617	0.971032	0.817	0.80018		0.950386	0.998776	0.953048	0.955309
100910021	'LOC100910021'	mRNA	1.84	0.1	4.12	0.4	0.65	0	2.02	0.35	63.99	3.51	139.7	14.14	23.26	0	69.0667	12.4667	2.51406	8.64259	4.99146	6.08749	3.65692	6.43234e-31	0.000202293	0.00926325	0.116447	0.0325197	4.88369e-29	0.00984026	0.76954	0.450785	0.229672
100910026	'LOC100910026'	mRNA
100910033	'LOC100910033'	mRNA	0.14	0.44	0.05	0.25	0.1	0.05	0.21	0.133333	3.87	12.74	1.27	7	2.82	1.49	5.96	3.77	0.70489	-1.05577	-1.43796	-1.75725	0.394064	0.192605	0.362469	0.182524	0.113308	0.768543	0.370508	0.770394	0.998776	0.442936	0.955309
100910041	'LOC100910041'	mRNA
100910045	'LOC100910045'	mRNA
100910046	'LOC100910046'	mRNA	4.41	4.94	3.59	4.8	4.07	4.62	4.31333	4.49667	365	426	299	409	347	397	363.333	384.333	-0.0369222	0.111038	0.262443	0.146396	-0.145346	0.544543	0.50255	0.0512862	0.291351	0.377185	0.721274	0.87136	0.998776	0.706177	0.782502
100910047	'Gfy'	mRNA	17.78	13.51	21.45	13.72	13.95	16.33	17.58	14.6667	1061	830	1255	839	856	1011	1048.67	902	0.261499	0.198047	-0.0289886	-0.0777504	0.233047	4.39861e-12	0.275746	0.74306	0.480351	0.194732	1.04143e-10	0.691237	0.998776	0.862899	0.588605
100910049	'LOC100910049'	mRNA
100910051	'LOC100910051'	mRNA
100910054	'Nkrf'	mRNA	0.62	2.03	0.14	0.77	1	1.5	0.93	1.09	15.39	51.34	3.3	19.43	25.33	38	23.3433	27.5867	-0.196818	-0.994238	-0.189075	-0.762001	-0.798701	0.399933	0.172032	0.620781	0.0670927	0.291751	0.602361	0.557895	0.998776	0.331029	0.705595
100910056	'LOC100910056'	mRNA	4.09	8.71	1.3	2.74	2.54	7.34	4.7	4.20667	159.37	347.73	49.35	108.69	101.13	294.56	185.483	168.127	0.185883	0.274632	-0.0908215	0.110434	0.370182	0.0359825	0.706134	0.731197	0.755506	0.629116	0.107983	0.950386	0.998776	0.953048	0.931668
100910057	'LOC100910057'	mRNA																			1.10639		-1.03282			0.786282		0.80018			0.998776		0.955309
100910060	'LOC100910060'	mRNA	0	0	0	0	0	0.05	0	0.0166667	0	0	0	0	0	1	0	0.333333				0.979309					0.810331					0.953048
100910061	'LOC100910061'	mRNA	0	0	0	0	0	0.08	0	0.0266667	0	0	0	0	0	1.15	0	0.383333		-1.79275	-1.71733	-0.881574			0.657024	0.663257	0.779047			0.930934	0.998776	0.953048
100910067	'LOC100910067'	mRNA
100910068	'LOC100910068'	mRNA	0	0.07	0.05	0.14	0	0.02	0.04	0.0533333	0	1.5	1	3	0	0.5	0.833333	1.16667	-0.441285	0.0674177	-0.754437	0.594095	0.82927	0.709884	0.97888	0.80268	0.824198	0.788062	0.838084	0.995551	0.998776	0.954662	0.955309
100910069	'LOC100910069'	mRNA	7.44	6.12	7.86	6.88	6.62	5.76	7.14	6.42	234.23	196.97	241.48	220.07	213.09	186.47	224.227	206.543	0.162656	0.320097	-0.0429014	0.149815	0.368199	0.042787	0.118035	0.810198	0.414465	0.0469642	0.123462	0.464933	0.998776	0.823242	0.284377
100910070	'LOC100910070'	mRNA
100910077	'LOC100910077'	mRNA
100910078	'LOC100910078'	mRNA
100910079	'LOC100910079'	mRNA	2.49	3.56	1.85	1.55	1.87	1.75	2.63333	1.72333	43	61	32	27	32	30	45.3333	29.6667	0.655872	-0.353026	-0.344787	-1.00661	-0.00329961	0.000746247	0.298596	0.252323	0.00255033	0.992553	0.00430798	0.712269	0.998776	0.0403309	0.998501
100910086	'LOC100910086'	mRNA
100910087	'LOC100910087'	mRNA
100910088	'LOC100910088'	mRNA	1.41	1.04	1	1.51	1.2	1.06	1.15	1.25667	148	114	103	161	129	120	121.667	136.667	-0.123585	-0.325309	-0.0800696	-0.206943	-0.238871	0.23348	0.139287	0.671647	0.303194	0.297599	0.424753	0.504375	0.998776	0.719237	0.710387
100910095	'LOC100910095'	mRNA	0.25	0.27	0	0	0	0	0.173333	0	1	1	0	0	0	0	0.666667	0		1.90045			1.76042		0.638069			0.663032		0.930934			0.936817
100910102	'Catsperb'	mRNA	0.11	0.03	0.2	0.01	0.01	0.03	0.113333	0.0166667	8	2	14	1	1	2	8	1.33333	2.6291	2.35402	-0.457679	-0.305843	2.84842	5.4888e-05	0.0446697	0.813546	0.851729	0.0577116	0.000437596	0.283232	0.998776	0.963027	0.317422
100910104	'Xirp1'	mRNA	0.01	0.04	0.07	0.02	0.06	0.06	0.04	0.0466667	1	2	4	2	6	3	2.33333	3.66667	-0.607935	-1.5057	0.138103	-0.911518	-1.63821	0.377396	0.150721	0.860448	0.340148	0.105984	0.582282	0.524552	0.998776	0.759203	0.438689
100910106	'LOC100910106'	mRNA	0.63	0.68	0.68	0.48	0.43	0.58	0.663333	0.496667	50	55.43	53	39	35	48	52.81	40.6667	0.421107	0.537333	-0.0639538	0.11317	0.606296	0.0149429	0.121304	0.87126	0.761033	0.0887383	0.0537334	0.472367	0.998776	0.953048	0.399186
100910107	'LOC100910107'	mRNA																		-1.80266	-1.72865	-1.85586			0.65518	0.668455	0.64567			0.930934	0.998776	0.932741
100910108	'LOC100910108'	mRNA	0	0	0	0	0.07	0	0	0.0233333	0	0	0	0	1	0	0	0.333333				0.979309					0.810331					0.953048
100910111	'LOC100910111'	mRNA
100910117	'LOC100910117'	mRNA	0.43	0.24	0.33	0.06	0.26	0	0.333333	0.106667	11.98	6.76	8.99	1.74	7.26	0	9.24333	3	1.66759	2.39058	1.77675	0.695839	0.612243	0.0011589	0.0322174	0.164772	0.69569	0.484405	0.00630767	0.240061	0.998776	0.951571	0.858554
100910120	'LOC100910120'	mRNA
100910121	'LOC100910121'	mRNA	7.74	3.64	17.76	5.82	8.23	3.48	9.71333	5.84333	214.8	103.19	480.24	163.82	233.06	99	266.077	165.293	0.730956	2.84232	0.978881	2.07697	1.86438	2.54491e-19	0.0105649	0.384423	0.0394618	0.0340692	1.08772e-17	0.126533	0.998776	0.238977	0.236218
100910127	'LOC100910127'	mRNA
100910128	'LOC100910128'	mRNA
100910130	'LOC100910130'	mRNA	17.65	15.69	15.71	11	18.99	15.32	16.35	15.1033	312	281	268.82	195.16	340	274	287.273	269.72	0.135104	0.419177	0.122491	0.280129	0.298848	0.0556607	0.133567	0.784035	0.316579	0.235411	0.150249	0.494614	0.998776	0.736377	0.643666
100910134	'LOC100910134'	mRNA	0.1	0.72	0.4	0.37	0.44	0.31	0.406667	0.373333	2.04	15.07	7.79	7.56	9.22	6.5	8.3	7.76	0.141197	-0.713795	-0.0396899	-0.876252	-0.671449	0.734164	0.406144	0.953863	0.233866	0.431	0.855827	0.806154	0.998776	0.640328	0.824513
100910138	'LOC100910138'	mRNA	0	1.14	0	1.16	1	0	0.38	0.72	0	8	0	7.96	7	0	2.66667	4.98667	-0.858896	-0.559269	-0.192134	0.240805	-0.344758	0.163784	0.723056	0.871005	0.836784	0.863172	0.331436	0.950386	0.998776	0.958489	0.96664
100910143	'LOC100910143'	mRNA	4.65	4.94	4.35	4.29	4.49	4.66	4.64667	4.48	362	391.5	328	344	357.5	376.5	360.5	359.333	0.0488187	-0.0774194	-0.0514884	-0.131019	-0.0203023	0.431692	0.552174	0.660898	0.288947	0.876782	0.631097	0.898567	0.998776	0.703823	0.972299
100910144	'Ces2'	mRNA
100910145	'LOC100910145'	mRNA
100910153	'LOC100910153'	mRNA
100910162	'LOC100910162'	mRNA
100910163	'LOC100910163'	mRNA	0.53	0	0	0	0	0.34	0.176667	0.113333	12.36	0	0	0	0	8.09	4.12	2.69667	0.655609	0.0628974	-0.405631	-0.569907	0.461685	0.309541	0.974076	0.775528	0.74746	0.818397	0.511656	0.995551	0.998776	0.953048	0.955309
100910165	'LOC100910165'	mRNA
100910169	'LOC100910169'	mRNA
100910172	'LOC100910172'	mRNA
100910173	'LOC100910173'	mRNA	0	0.11	0	0.23	0.11	0.34	0.0366667	0.226667	0	1.03	0	2.09	1.04	3.1	0.343333	2.07667	-2.55245	-1.40667	-0.391749	1.02185	-1.01682	0.0464545	0.625853	0.86772	0.564815	0.743317	0.13104	0.930934	0.998776	0.909354	0.955309
100910177	'LOC100910177'	mRNA
100910180	'LOC100910180'	mRNA	0.27	0	0	0	0	0	0.09	0	2	0	0	0	0	0	0.666667	0		1.92114			1.7781		0.634258			0.659734		0.930934			0.935462
100910181	'LOC100910181'	mRNA
100910184	'LOC100910184'	mRNA	0.03	0	0	0	0	0	0.01	0	1	0	0	0	0	0	0.333333	0		-0.830659	-1.71733	-1.84372	0.890729		0.791789	0.663257	0.647918	0.827203		0.950386	0.998776	0.932741	0.955309
100910187	'LOC100910187'	mRNA
100910193	'LOC100910193'	mRNA
100910196	'LOC100910196'	mRNA	0.46	0.73	0.14	0.78	0.42	0.67	0.443333	0.623333	11.22	18.22	3.26	19.39	10.4	16.86	10.9	15.55	-0.468444	0.527334	-0.03816	0.99127	0.577777	0.151295	0.64804	0.970128	0.281708	0.488054	0.314764	0.930934	0.998776	0.695431	0.860808
100910199	'LOC100910199'	mRNA
100910200	'LOC100910200'	mRNA	0.85	1.52	0.8	1.29	0.93	0.85	1.05667	1.02333	10	18	9	14.99	11	10	12.3333	11.9967	0.0840714	0.411227	0.0214606	0.289574	0.395385	0.803414	0.523944	0.97479	0.65242	0.548288	0.899212	0.882356	0.998776	0.932969	0.892671
100910202	'Crnkl1'	mRNA	1.78	1.66	1.24	1.53	1.95	2.31	1.56	1.93	59.34	56.62	40.39	51.83	66.35	79.02	52.1167	65.7333	-0.290738	-0.0689988	-0.238373	0.223507	0.174887	0.0589747	0.818502	0.423253	0.44733	0.582492	0.15712	0.950386	0.998776	0.843969	0.912339
100910205	'Prss50'	mRNA	0	0	0	0	0.05	0	0	0.0166667	0	0	0	0	1	0	0	0.333333				0.979309					0.810331					0.953048
100910207	'LOC100910207'	mRNA	5.58	8.04	10.21	7.3	8.2	10.8	7.94333	8.76667	250.24	370.41	448.51	334.66	377.76	501	356.387	404.473	-0.138459	-0.656374	-0.338073	-0.52967	-0.312523	0.0219937	0.00366577	0.0712946	0.00131643	0.273246	0.0738348	0.0677313	0.998776	0.0255222	0.684719
100910223	'LOC100910223'	mRNA
100910224	'LOC100910224'	mRNA
100910227	'LOC100910227'	mRNA
100910231	'Zfp82'	mRNA	4.82	4.33	2.66	4.83	5.3	4.38	3.93667	4.83667	206.21	217.74	183.88	235.56	249.18	194.49	202.61	226.41	-0.11609	-0.204155	-0.256684	-0.0902694	0.0577811	0.149191	0.212229	0.195876	0.588304	0.805496	0.311613	0.614852	0.998776	0.922294	0.955309
100910235	'LOC100910235'	mRNA
100910238	'LOC100910238'	mRNA
100910240	'LOC100910240'	mRNA	0.13	0.1	0	0.16	0.29	0	0.0766667	0.15	3.28	2.52	0	3.99	7.25	0	1.93333	3.74667	-0.910375	-0.442689	-0.0927773	0.527232	-0.349252	0.204813	0.805953	0.955031	0.740402	0.848084	0.386594	0.950386	0.998776	0.953048	0.960695
100910243	'LOC100910243'	mRNA
100910245	'LOC100910245'	mRNA
100910247	'LOC100910247'	mRNA
100910255	'LOC100910255'	mRNA	0	0	0.03	0	0	0	0.01	0	0	0	2.75	0	0	0	0.916667	0		1.97675			1.83966		0.624059			0.648292		0.930905			0.935462
100910256	'LOC100910256'	mRNA
100910258	'LOC100910258'	mRNA	0.47	0.34	0.34	0.46	0.44	0.46	0.383333	0.453333	23	17	16	23	22	23	18.6667	22.6667	-0.235966	-0.148968	0.624642	0.0812675	-0.768072	0.363576	0.755066	0.139046	0.857494	0.0801493	0.568861	0.950386	0.998776	0.964136	0.379444
100910260	'LOC100910260'	mRNA
100910263	'LOC100910263'	mRNA
100910264	'LOC100910264'	mRNA	0	0.02	0	0	0	0	0.00666667	0	0	1	0	0	0	0	0.333333	0		-0.82211	0.195404	-1.83232	-1.01682		0.79479	0.938801	0.650031	0.743317		0.950386	0.998776	0.932741	0.955309
100910265	'Cdr1'	mRNA	0.57	0.7	0.82	0.9	0.63	0.88	0.696667	0.803333	29	37	41	47	33	47	35.6667	42.3333	-0.203076	0.319473	0.364124	0.513192	-0.038109	0.282505	0.410659	0.35979	0.170734	0.924589	0.482662	0.807652	0.998776	0.552493	0.989979
100910270	'LOC100910270'	mRNA	1.91	0	2.36	1.31	2.84	2.64	1.42333	2.26333	10.35	0	11.87	6.62	14.82	13.33	7.40667	11.59	-0.601842	-1.31571	-0.394165	-0.736796	-0.919011	0.119882	0.280734	0.618418	0.400484	0.332544	0.266743	0.696597	0.998776	0.811455	0.742149
100910275	'LOC100910275'	mRNA	21.25	27.71	9.94	22.18	20.52	27.42	19.6333	23.3733	1271.7	1706.94	582.3	1359.28	1262.1	1701.22	1186.98	1440.87	-0.235499	-0.266711	-0.16092	-0.0202728	-0.0996967	4.81094e-13	0.344947	0.0382646	0.863102	0.725923	1.24379e-11	0.753969	0.998776	0.966364	0.955309
100910278	'LOC100910278'	mRNA	0.04	0.09	0.27	0.31	0.04	0.35	0.133333	0.233333	1.11	2.29	6.84	8	1.14	9.08	3.41333	6.07333	-0.787165	-0.44432	0.0317565	0.484888	-0.470318	0.153874	0.695292	0.974387	0.633767	0.681544	0.318656	0.945276	0.998776	0.932741	0.94497
100910280	'Sdr42e2'	mRNA	0	0	0	0.04	0.04	0	0	0.0266667	0	0	0	1	1	0	0	0.666667			1.10639	1.87623	-1.03282			0.786282	0.642159	0.80018			0.998776	0.932741	0.955309
100910284	'LOC100910284'	mRNA	4.07	0	23.03	3.69	4.3	0.34	9.03333	2.77667	47.85	0	259.58	42.9	50.64	3.98	102.477	32.5067	1.70063	1.09131	-0.646874	-0.695106	1.75021	5.40233e-28	0.580212	0.279974	0.55852	0.360691	3.58706e-26	0.912209	0.998776	0.907151	0.767773
100910288	'LOC100910288'	mRNA	0	0	0	0	0.04	0	0	0.0133333	0	0	0	0	1.22	0	0	0.406667			1.89583	0.979309	-1.82731			0.639553	0.810331	0.651664			0.998776	0.953048	0.935462
100910292	'LOC100910292'	mRNA
100910294	'LOC100910294'	mRNA
100910298	'LOC100910298'	mRNA
100910299	'Larp4'	mRNA	5.16	7.07	4.5	4.8	4.17	6.1	5.57667	5.02333	207.47	291.19	176.94	196.89	171.56	252.92	225.2	207.123	0.164859	-0.268884	-0.109612	-0.435035	-0.152823	0.0396967	0.192895	0.467666	0.0170672	0.467386	0.11664	0.588964	0.998776	0.140701	0.850323
100910308	'LOC100910308'	mRNA	0	0.51	0	0	0	0	0.17	0	0	12.2	0	0	0	0	4.06667	0	4.65295	0.129786	-4.18905	-4.31647	4.32298	0.000338063	0.956393	0.0926148	0.105599	0.158879	0.0021679	0.995551	0.998776	0.42875	0.536826
100910314	'LOC100910314'	mRNA
100910318	'Trappc2b'	mRNA	33.84	27.85	37.26	31.94	38.42	29.67	32.9833	33.3433	385	316	402	364	438	329	367.667	377	0.00797606	0.337618	0.0919331	0.319314	0.251662	0.896045	0.0777742	0.565192	0.0606275	0.169293	0.959157	0.378178	0.998776	0.31238	0.552371
100910335	'LOC100910335'	mRNA
100910342	'Bbip1'	mRNA	11.82	13.63	17.16	17.39	15.29	12.5	14.2033	15.06	142	155	190	194	175	140	162.333	169.667	-0.0196017	0.395458	0.138388	0.404389	0.2626	0.830247	0.0882279	0.488809	0.0585352	0.217768	0.918787	0.403805	0.998776	0.306091	0.621803
100910352	'LOC100910352'	mRNA
100910363	'LOC100910363'	mRNA
100910371	'LOC100910371'	mRNA																			1.10639		-1.03282			0.786282		0.80018			0.998776		0.955309
100910378	'LOC100910378'	mRNA
100910382	'LOC100910382'	mRNA
100910385	'LOC100910385'	mRNA	4.39	7.19	2.69	5.04	2.82	6.07	4.75667	4.64333	20.25	31.57	11.4	21.42	12.39	25.6	21.0733	19.8033	0.133817	-0.238482	-0.0837887	-0.372983	-0.14771	0.607612	0.639844	0.852381	0.441352	0.782401	0.767093	0.930934	0.998776	0.839437	0.955309
100910401	'LOC100910401'	mRNA																		-0.893798	0.963568	-0.944245	-1.84201		0.826617	0.754959	0.817	0.648935		0.950386	0.998776	0.953048	0.935462
100910402	'LOC100910402'	mRNA
100910409	'LOC100910409'	mRNA
100910410	'LOC100910410'	mRNA	0	0	0.09	0	0.09	0	0.03	0.03	0	0	1	0	1	0	0.333333	0.333333	0.0441422	-0.830652	0.665487	-0.881572	-1.47933	0.982738	0.790872	0.797345	0.778881	0.666727	0.994258	0.950386	0.998776	0.953048	0.93762
100910418	'LOC100910418'	mRNA	0.23	0.41	0.2	0	1.07	0.35	0.28	0.473333	3.66	6.65	3.04	0	17.18	5.67	4.45	7.61667	-0.731212	0.0563885	0.972807	0.894939	-0.908686	0.13417	0.963765	0.366891	0.510884	0.357641	0.290035	0.995551	0.998776	0.882027	0.764876
100910419	'LOC100910419'	mRNA	0	0	0.04	0	0	0.04	0.0133333	0.0133333	0	0	1	0	0	1	0.333333	0.333333	0.0441422	1.02976		0.979309	0.890729	0.982738	0.800761		0.810331	0.827203	0.994258	0.950386		0.953048	0.955309
100910420	'LOC100910420'	mRNA
100910431	'LOC100910431'	mRNA
100910434	'Chadl'	mRNA	6.48	7.79	9.76	5.72	7.89	7.86	8.01	7.15667	406	500	605	370	506	509	503.667	461.667	0.16976	0.00949482	-0.0185521	-0.170771	0.0342106	0.00155151	0.96054	0.875365	0.276305	0.851423	0.00808044	0.995551	0.998776	0.688077	0.961571
100910438	'LOC100910438'	mRNA	5.94	5.56	11.59	5.99	6.63	5.92	7.69667	6.18	150.34	151.56	262	162.08	180.45	161.81	187.967	168.113	0.205185	0.0118909	0.0391682	-0.211901	-0.0176448	0.0202033	0.964884	0.852927	0.212831	0.955967	0.0689696	0.995551	0.998776	0.616575	0.997642
100910439	'LOC100910439'	mRNA
100910445	'LOC100910445'	mRNA
100910446	'LOC100910446'	mRNA																		-5.92399	-0.790576	-5.9754	-5.13706		0.123583	0.809091	0.120427	0.0605572		0.476606	0.998776	0.459901	0.32617
100910447	'LOC100910447'	mRNA	0	0	0.63	0	0	0	0.21	0	0	0	1.68	0	0	0	0.56	0		0.0679826	-0.817164	-0.944245	0.890729		0.986707	0.841276	0.817	0.827203		0.995551	0.998776	0.953048	0.955309
100910451	'LOC100910451'	mRNA	0	0	0.04	0	0.04	0.08	0.0133333	0.04	0	0	1	0	1	2	0.333333	1	-1.54082	-0.830652	-1.71733	0.600757	0.890729	0.320243	0.790872	0.663257	0.802414	0.827203	0.523384	0.950386	0.998776	0.953048	0.955309
100910452	'LOC100910452'	mRNA
100910456	'LOC100910456'	mRNA
100910460	'Ccdc180'	mRNA	0.05	0	0.11	0.09	0.06	0.05	0.0533333	0.0666667	4	0	8	7	5	4	4	5.33333	-0.370895	0.10052	-0.000523135	0.435007	0.112031	0.49858	0.937438	0.999623	0.659365	0.933464	0.687626	0.99108	0.99991	0.935047	0.992367
100910462	'LOC100910462'	mRNA	0.15	0.02	0	0	0.15	0.04	0.0566667	0.0633333	4	0.5	0	0	4	1	1.5	1.66667	-0.107861	-0.255297	-1.22561	0.0256971	0.985692	0.90833	0.913183	0.598124	0.989351	0.749638	0.966786	0.981036	0.998776	0.999537	0.955309
100910467	'LOC100910467'	mRNA
100910474	'LOC100910474'	mRNA
100910478	'LOC100910478'	mRNA	0.76	0.86	0.65	0.66	0.56	1.04	0.756667	0.753333	19.52	25.32	16.46	17.39	16.45	27.19	20.4333	20.3433	0.0505107	-0.0737447	-0.0365457	-0.118854	-0.0309785	0.846466	0.875149	0.938719	0.806864	0.949546	0.928739	0.966852	0.998776	0.953048	0.996454
100910479	'LOC100910479'	mRNA
100910481	'LOC100910481'	mRNA
100910483	'LOC100910483'	mRNA	0.8	0.93	0.46	0.53	0.69	0.28	0.73	0.5	31.95	44.17	19.32	23.57	28.6	14.27	31.8133	22.1467	0.566684	0.701062	0.0601435	0.130327	0.646891	0.0131876	0.174294	0.905658	0.805781	0.17155	0.0484875	0.561773	0.998776	0.953048	0.555779
100910486	'LOC100910486'	mRNA	0.11	0	0.02	0.12	0	0.07	0.0433333	0.0633333	5.33	0	1.02	6.13	0	3.32	2.11667	3.15	-0.529416	1.06148	1.53696	1.586	-0.471737	0.470144	0.649069	0.372888	0.424391	0.756965	0.663642	0.930934	0.998776	0.830176	0.955309
100910488	'LOC100910488'	mRNA
100910497	'LOC100910497'	mRNA	0.93	1.5	0	0.29	0.42	0.5	0.81	0.403333	17.61	28.75	0	5.57	7.98	9.68	15.4533	7.74333	1.04103	1.82902	0.855943	0.711412	0.97562	0.00346526	0.106776	0.335455	0.423786	0.373964	0.016054	0.441509	0.998776	0.82988	0.779989
100910500	'LOC100910500'	mRNA
100910501	'LOC100910501'	mRNA
100910503	'LOC100910503'	mRNA
100910506	'LOC100910506'	mRNA	10.39	10.8	8.9	10.28	9.91	11.04	10.03	10.41	1045.77	1122.04	882.26	1064.56	1028.33	1157.5	1016.69	1083.46	-0.0476283	0.0830352	0.00357366	0.127547	0.084893	0.19019	0.461659	0.966366	0.170276	0.451787	0.367198	0.84981	0.998776	0.551621	0.838744
100910508	'Zfp41'	mRNA	1.98	2.27	1.75	2.1	1.87	2.61	2	2.19333	210	232	172	214	202	261	204.667	225.667	-0.096775	-0.183361	-0.124512	-0.0891386	-0.0537135	0.228413	0.30144	0.426264	0.599467	0.762235	0.417732	0.7139	0.998776	0.926289	0.955309
100910509	'LOC100910509'	mRNA
100910512	'LOC100910512'	mRNA
100910526	'LOC100910526'	mRNA																		-0.893798	-0.817164	-0.944245			0.826617	0.841276	0.817			0.950386	0.998776	0.953048
100910528	'LOC100910528'	mRNA	23.51	19.4	22.04	20.91	23.03	23.24	21.65	22.3933	258.43	214.14	233.19	225.22	252.84	252.99	235.253	243.683	-0.00665022	0.0873779	-0.0916665	0.0838811	0.184558	0.930383	0.616819	0.559321	0.594942	0.285056	0.978509	0.930033	0.998776	0.9252	0.698825
100910536	'Elfn2'	mRNA	1.24	0.99	1.26	1.07	1.04	1.21	1.16333	1.10667	135	112	135	120	117	138	127.333	125	0.0708242	0.0862634	-0.0660262	0.00627544	0.157876	0.499439	0.68284	0.737802	0.974925	0.463122	0.688336	0.940417	0.998776	0.999537	0.846714
100910540	'LOC100910540'	mRNA																		-6.75895	-6.68215	-6.80741			0.0839553	0.087535	0.0817586			0.393361	0.998776	0.372203
100910543	'LOC100910543'	mRNA
100910548	'LOC100910548'	mRNA
100910554	'LOC100910554'	mRNA	0.26	0.53	0.42	0.14	0	0.27	0.403333	0.136667	2	4	3	1	0	2	3	1	1.6291	1.23536	0.657709	-0.398352	0.576453	0.0687243	0.372409	0.695737	0.837793	0.678436	0.176044	0.778583	0.998776	0.958738	0.943725
100910555	'LOC100910555'	mRNA	0	0.3	0.13	0.06	0	0.18	0.143333	0.08	0	5	2	1	0	3	2.33333	1.33333	0.851497	0.0495258	-0.0714293	-0.79461	0.130581	0.337014	0.977064	0.961974	0.662182	0.933062	0.541376	0.995551	0.998776	0.936289	0.99205
100910557	'LOC100910557'	mRNA
100910565	'LOC100910565'	mRNA																		-0.893798	0.144618	-0.944245	-1.03282		0.826617	0.969708	0.817	0.80018		0.950386	0.998776	0.953048	0.955309
100910566	'LOC100910566'	mRNA
100910567	'LOC100910567'	mRNA
100910575	'LOC100910575'	mRNA	0.55	0.43	0.63	0.25	0.59	0.37	0.536667	0.403333	13.02	10.44	14.49	5.9	14.17	8.88	12.65	9.65	0.434679	-0.334045	-0.0499976	-0.842033	-0.279409	0.219955	0.577204	0.928767	0.211315	0.617843	0.406896	0.911442	0.998776	0.614835	0.928282
100910577	'LOC100910577'	mRNA	2.57	2.12	2.61	2.13	2.5	2.64	2.43333	2.42333	148.32	124.42	144.5	125.25	145.22	156.2	139.08	142.223	0.011899	0.132981	0.271629	0.114244	-0.13369	0.904639	0.574178	0.197306	0.607078	0.518446	0.964056	0.910253	0.998776	0.928628	0.874947
100910579	'LOC100910579'	mRNA	0.09	0.66	0.2	0.67	0.28	0.38	0.316667	0.443333	1	7	2	7	3	4	3.33333	4.66667	-0.441285	-0.435554	0.136874	0.0156495	-0.565146	0.456862	0.698955	0.885116	0.987264	0.60797	0.652236	0.947337	0.998776	0.999537	0.923838
100910581	'LOC100910581'	mRNA
100910585	'LOC100910585'	mRNA	0	0	0.01	0	0	0	0.00333333	0	0	0	1	0	0	0	0.333333	0		0.0679826	-0.817164	-0.944245	0.890729		0.986707	0.841276	0.817	0.827203		0.995551	0.998776	0.953048	0.955309
100910596	'LOC100910596'	mRNA	2.54	2.71	3.01	2.74	2.63	2.54	2.75333	2.63667	42	50	48	45	56	55	46.6667	52	-0.111977	-0.00390073	0.111508	0.101798	-0.108745	0.504622	0.991338	0.745705	0.76796	0.734821	0.691928	0.997246	0.998776	0.953048	0.955309
100910599	'LOC100910599'	mRNA
100910606	'LOC100910606'	mRNA	0	0	0.05	0.02	0.03	0	0.0166667	0.0166667	0	0	1.57	0.5	1	0	0.523333	0.5	0.109944	-1.41263	-2.29855	-1.46286	0.890729	0.946774	0.622112	0.494969	0.606757	0.827203	0.986008	0.930905	0.998776	0.928628	0.955309
100910611	'LOC100910611'	mRNA																			1.10639		-1.03282			0.786282		0.80018			0.998776		0.955309
100910615	'LOC100910615'	mRNA	0.09	0.21	0.09	0	0	0.04	0.13	0.0133333	2	5	2	0	0	1	3	0.333333	3.21407	4.08091	1.10639	0.979309	2.98138	0.00635898	0.0525228	0.786282	0.810331	0.122248	0.0266659	0.309252	0.998776	0.953048	0.471446
100910616	'Hmgn5'	mRNA	0	0.1	0.48	0	0.27	0.14	0.193333	0.136667	0	2.75	13.14	0	7.65	3.88	5.29667	3.84333	0.506869	0.0951559	0.414619	-0.57934	-0.306919	0.360691	0.961298	0.895885	0.739895	0.846902	0.566193	0.995551	0.998776	0.953048	0.960122
100910623	'LOC100910623'	mRNA	0.04	0.07	0.42	0.11	0.22	0.07	0.176667	0.133333	1	2	11	3	6	2	4.66667	3.66667	0.392065	-0.0945987	0.366659	-0.521209	-0.452544	0.49842	0.933842	0.676712	0.612903	0.677196	0.687668	0.98989	0.998776	0.931339	0.943462
100910636	'LOC100910636'	mRNA	1.71	1.33	2.08	2.14	1.98	1.5	1.70667	1.87333	56	45	67	72	67	51	56	63.3333	-0.133396	0.19893	-0.0193326	0.319998	0.224118	0.382136	0.539034	0.950069	0.288373	0.494752	0.587404	0.891467	0.998776	0.703545	0.863116
100910640	'LOC100910640'	mRNA
100910647	'LOC100910647'	mRNA
100910650	'LOC100910650'	mRNA	0	0	0	0	0.1	0	0	0.0333333	0	0	0	0	1	0	0	0.333333			2.04216	0.979309	-1.97171			0.586645	0.810331	0.62504			0.998776	0.953048	0.929273
100910656	'LOC100910656'	mRNA
100910667	'LOC100910667'	mRNA
100910668	'LOC100910668'	mRNA	0.07	0.12	0.02	0.22	0.11	0.12	0.07	0.15	2	4	1	3	4	4	2.33333	3.66667	-0.607935	0.27202	0.116619	0.889647	0.161672	0.377396	0.844855	0.936974	0.473632	0.909968	0.582282	0.957871	0.998776	0.860791	0.985327
100910669	'LOC100910669'	mRNA	1.19	2.93	1.18	1.84	1.57	1.85	1.76667	1.75333	24.38	60.25	23	37.43	32.02	38.32	35.8767	35.9233	0.0422668	-0.238426	0.314404	-0.274656	-0.547019	0.829765	0.594797	0.315552	0.421712	0.21453	0.918479	0.919408	0.998776	0.828931	0.617172
100910678	'LOC100910678'	mRNA	33.55	27.62	30.39	33.19	31.8	46.41	30.52	37.1333	167.24	131.73	139.82	153.71	151.83	213.33	146.263	172.957	-0.1977	-1.06146	-0.0792583	-0.87084	-0.976896	0.0342792	2.82383e-05	0.699529	0.00020522	1.96988e-06	0.104192	0.00226995	0.998776	0.0065398	0.000212416
100910679	'LOC100910679'	mRNA
100910682	'LOC100910682'	mRNA
100910688	'LOC100910688'	mRNA	5.57	0.87	11.54	0	4.12	0.67	5.99333	1.59667	120.43	19.17	242.56	0	90.69	14.66	127.387	35.1167	1.90313	5.51107	3.05623	3.56262	2.45743	7.31258e-40	0.00687555	0.127622	0.288925	0.0415849	7.65015e-38	0.0969272	0.998776	0.703823	0.264809
100910696	'LOC100910696'	mRNA
100910698	'LOC100910698'	mRNA	0	0	0	0.02	0	0	0	0.00666667	0	0	0	1	0	0	0	0.333333				0.979309					0.810331					0.953048
100910708	'LOC100910708'	mRNA	6.23	6.55	1.94	3.13	5.52	6.07	4.90667	4.90667	195.93	210.76	59.54	100.08	177.48	196.25	155.41	157.937	0.0208754	0.116054	0.0531631	0.111271	0.0711671	0.824445	0.769271	0.810567	0.677715	0.859057	0.914333	0.950386	0.998776	0.94312	0.964564
100910710	'LOC100910710'	mRNA	0	0.17	0	0	0	0	0.0566667	0	0	1.01	0	0	0	0	0.336667	0		1.02976			0.890729		0.800761			0.827203		0.950386			0.955309
100910714	'LOC100910714'	mRNA	0.31	0.16	0	0.16	0	0.16	0.156667	0.106667	2	1	0	1	0	1	1	0.666667	0.629105	1.53173	1.61839	0.910236	-0.0829692	0.629372	0.592654	0.554289	0.772113	0.970158	0.782973	0.918694	0.998776	0.953048	0.997642
100910717	'LOC100910717'	mRNA
100910719	'LOC100910719'	mRNA
100910720	'LOC100910720'	mRNA	0.11	0	0.12	0.22	0	0	0.0766667	0.0733333	1.83	0	1.87	3.68	0	0	1.23333	1.22667	0.0519617	-1.73308	-1.14402	-1.22154	-0.57037	0.960979	0.413945	0.580301	0.57175	0.835418	0.991562	0.810687	0.998776	0.912993	0.956649
100910721	'LOC100910721'	mRNA
100910725	'LOC100910725'	mRNA
100910729	'Islr2'	mRNA	1.43	0.83	0.47	1.29	1.25	1	0.91	1.18	82	49	27	76	73	59	52.6667	69.3333	-0.352517	-0.656998	-0.327717	-0.3033	-0.322792	0.0199937	0.0957601	0.243935	0.248641	0.453855	0.0683059	0.419747	0.998776	0.659183	0.840152
100910731	'LOC100910731'	mRNA
100910732	'LOC100910732'	mRNA	15.51	17.25	16.71	16.57	16.73	15.58	16.49	16.2933	1341	1536.2	1418	1474	1489	1400.82	1431.73	1454.61	0.0212759	-0.0497857	0.0578971	-0.0768874	-0.102178	0.492581	0.610406	0.438294	0.342574	0.311511	0.683754	0.927225	0.998776	0.760959	0.724548
100910735	'Oas1g'	mRNA	3.98	2.6	2.76	4.54	2.59	5.06	3.11333	4.06333	93.34	62.09	62.88	107.55	61.82	120.92	72.77	96.7633	-0.366974	1.86051	-6.68497	2.21403	8.54748	0.00431767	0.445931	0.0874005	0.366238	5.74258e-12	0.0192976	0.836272	0.998776	0.779594	4.53903e-09
100910744	'LOC100910744'	mRNA
100910750	'LOC100910750'	mRNA	0	0.1	0	0	0	0.1	0.0333333	0.0333333	0	1.84	0	0	0	1.74	0.613333	0.58	0.124761	-1.41262	1.64565	-1.46286	-3.04763	0.934805	0.624119	0.342478	0.606961	0.171061	0.980753	0.930905	0.998776	0.928628	0.555085
100910751	'Mtg1'	mRNA	12.99	10.38	14.32	12.6	12.5	11.76	12.5633	12.2867	244	198	261	238	238	224	234.333	233.333	0.050312	0.0141843	-0.00203691	-0.0469512	0.0227556	0.513649	0.939529	0.989103	0.75315	0.905568	0.698768	0.991754	0.998776	0.953048	0.983829
100910753	'Dnttip2'	mRNA	12.63	12.67	13.74	12.73	12.34	12.4	13.0133	12.49	610	629	650	629	612	620	629.667	620.333	0.0656868	0.194134	0.186226	0.120672	0.0132493	0.163265	0.206395	0.132485	0.364508	0.90767	0.330831	0.605556	0.998776	0.778196	0.984498
100910754	'LOC100910754'	mRNA	0.43	0.09	0.26	0.29	0.19	0.21	0.26	0.23	10.91	2.37	6.5	7.38	4.87	5.52	6.59333	5.92333	0.198741	1.07497	0.772896	0.844591	0.305935	0.673174	0.328805	0.470571	0.42716	0.748176	0.814984	0.740706	0.998776	0.832584	0.955309
100910755	'LOC100910755'	mRNA	0	0	0	0	0.06	0	0	0.02	0	0	0	0	3.7	0	0	1.23333		-4.48686	-0.209395	-2.08878	-4.27595		0.0631486	0.945371	0.272965	0.170525		0.340435	0.998776	0.683981	0.554198
100910768	'LOC100910768'	mRNA	1394.41	1196.75	1128.84	1267.78	1345.01	1336.03	1240	1316.27	6439.1	5252.36	4785.91	5391.31	5911.94	5631.57	5492.46	5644.94	0.00463553	-0.114209	-0.0451321	-0.123494	-0.0635165	0.768974	0.387497	0.546611	0.13423	0.61673	0.879148	0.791035	0.998776	0.486642	0.927858
100910771	'LOC100910771'	mRNA	0.5	1.62	0.46	1.01	0.77	2.54	0.86	1.44	21.83	72.62	19.61	45.14	34.49	114.49	38.02	64.7067	-0.723014	-1.29325	-0.0282469	-0.537997	-1.26074	1.53931e-05	0.0102816	0.925351	0.19961	0.0135088	0.000140032	0.124158	0.998776	0.596722	0.1366
100910772	'Cox7a1'	mRNA	1.26	1.58	0.42	0.55	0.55	0.84	1.08667	0.646667	18.71	27.44	7.55	12	10	15	17.9	12.3333	0.581539	0.261293	-0.243114	-0.263624	0.511473	0.057029	0.675985	0.681306	0.651859	0.438453	0.153138	0.93805	0.998776	0.932969	0.828844
100910780	'Chsy3l'	mRNA
100910781	'LOC100910781'	mRNA	0.12	0.3	0.39	0.12	0	0.32	0.27	0.146667	2	5	6.31	2	0	5.29	4.43667	2.43	0.912662	0.187649	-1.10433	-0.762457	1.30006	0.160314	0.853502	0.378598	0.558752	0.293368	0.326581	0.959957	0.998776	0.907151	0.707194
100910790	'LOC100910790'	mRNA
100910792	'LOC100910792'	mRNA	36.99	32.47	37.92	34	34.27	31.1	35.7933	33.1233	1963.1	1772.67	1972.43	1847.52	1868.46	1709.94	1902.73	1808.64	0.11731	0.385801	-0.00902911	0.259662	0.400967	1.78804e-05	0.000445533	0.909616	0.00162771	0.000529338	0.000160229	0.0167404	0.998776	0.0294719	0.0151706
100910795	'LOC100910795'	mRNA	8.72	8.6	11.88	7.77	10.72	5.67	9.73333	8.05333	272.68	265.47	353.99	263.28	333.76	188.66	297.38	261.9	0.227434	0.474293	0.458323	0.235716	0.0208814	0.00125687	0.0574013	0.0181084	0.340495	0.913939	0.00677537	0.323462	0.908483	0.75931	0.986426
100910798	'LOC100910798'	mRNA	0	0	0.03	0.02	0.08	0.03	0.01	0.0433333	0	0	1	0.97	3	1	0.333333	1.65667	-2.2691	-0.830652	-0.755115	1.01935	-0.0710441	0.0967828	0.790872	0.807496	0.654509	0.986109	0.226612	0.950386	0.998776	0.933475	0.997642
100910801	'LOC100910801'	mRNA	0.11	0	0	0	0	0	0.0366667	0	1.66	0	0	0	0	0	0.553333	0		0.0679826	-0.817164	-0.944245	0.890729		0.986707	0.841276	0.817	0.827203		0.995551	0.998776	0.953048	0.955309
100910806	'Trim15'	mRNA	2.8	2.59	2.16	3.44	3.45	3.43	2.51667	3.44	106.12	98.83	74.64	140.68	130.92	143.77	93.1967	138.457	-0.526942	-0.35694	-0.269729	0.167026	-0.0815079	1.86031e-06	0.154034	0.258931	0.42975	0.761265	2.02384e-05	0.528547	0.998776	0.834304	0.955309
100910807	'LOC100910807'	mRNA	2.95	3.9	2.1	3.05	2.35	3.3	2.98333	2.9	222.32	306	154.8	237.73	181.45	261.64	227.707	226.94	0.0490078	-0.044593	-0.335512	-0.0915111	0.297313	0.530452	0.867742	0.0977345	0.664456	0.252684	0.714015	0.963994	0.998776	0.937046	0.663265
100910811	'Tmem249'	mRNA	0.45	0.31	0.37	0.18	0.13	0.57	0.376667	0.293333	10	7	8	4	3	13	8.33333	6.66667	0.36607	0.391797	-0.196903	0.0171377	0.5925	0.396169	0.595539	0.820134	0.984561	0.472132	0.598469	0.92018	0.998776	0.999537	0.85263
100910813	'Lyg2'	mRNA
100910814	'LOC100910814'	mRNA
100910819	'LOC100910819'	mRNA	0.16	0	0.17	0.08	0.08	0.3	0.11	0.153333	2	0	2.01	1	1	3.71	1.33667	1.90333	-0.465746	-1.23024	-4.02873	-0.978575	2.80981	0.617512	0.510634	0.0817548	0.547306	0.393216	0.775835	0.87723	0.998776	0.90043	0.793659
100910822	'LOC100910822'	mRNA
100910823	'Derl2'	mRNA	11.03	9.74	10.54	9.48	10.32	9.01	10.4367	9.60333	575	545	562	528	577	508	560.667	537.667	0.104573	-0.0534667	0.0574325	-0.164962	-0.10544	0.0374962	0.645901	0.570184	0.135811	0.386242	0.111393	0.930934	0.998776	0.489001	0.789253
100910829	'LOC100910829'	mRNA	0	0	0	0	0	0.02	0	0.00666667	0	0	0	0	0	0.5	0	0.166667
100910833	'LOC100910833'	mRNA	0.12	0.25	0.1	0.18	0.06	0.12	0.156667	0.12	5.61	11.96	4.68	8.64	2.81	5.98	7.41667	5.81	0.396375	-0.712994	-1.48263	-1.16841	0.772026	0.388587	0.359035	0.0743212	0.158323	0.412232	0.59372	0.767189	0.998776	0.529944	0.807815
100910837	'LOC100910837'	mRNA
100910838	'LOC100910838'	mRNA	0	0	0	0.09	0	0	0	0.03	0	0	0	5.74	0	0	0	1.91333	-3.47691	-5.17431	0.746885	-2.04864	-5.91775	0.0265416	0.0535721	0.821642	0.5892	0.121833	0.0852685	0.312809	0.998776	0.922848	0.470647
100910839	'Luzp2'	mRNA	13.02	11.55	10.48	13.34	14.3	14.55	11.6833	14.0633	868	789	686	912	984	1006	781	967.333	-0.264548	-0.394217	0.177192	-0.134079	-0.565919	3.55059e-11	0.00846332	0.12935	0.270673	1.96288e-05	7.55193e-10	0.110634	0.998776	0.681671	0.00129741
100910843	'LOC100910843'	mRNA
100910848	'LOC100910848'	mRNA	0.09	0.18	0.3	0.25	0.25	0.21	0.19	0.236667	5	10	16	14	14	12	10.3333	13.3333	-0.32359	0.44781	0.666751	0.755103	-0.213429	0.346598	0.577047	0.346856	0.275069	0.759592	0.551504	0.911428	0.998776	0.687159	0.955309
100910851	'LOC100910851'	mRNA	0	0	0	0	0.1	0.1	0	0.0666667	0	0	0	0	7	6.58	0	4.52667	-4.71927			4.57879		0.000188438			0.0321837		0.00130213			0.208556
100910852	'LOC100910852'	mRNA	0.01	0	0	0.01	0	0.02	0.00333333	0.01	1	0	0	1	0	1	0.333333	0.666667	-0.955858	-1.83587	-0.926443	-0.994058	-0.889269	0.577412	0.4981	0.681094	0.662878	0.777988	0.746271	0.870189	0.998776	0.936444	0.955309
100910854	'LOC100910854'	mRNA	2.64	2.99	3.35	2.98	2.74	2.53	2.99333	2.75	131.76	153.76	164	152.14	140.68	130.74	149.84	141.187	0.129961	-0.0257212	0.0875337	-0.164188	-0.107601	0.183301	0.907391	0.642893	0.419819	0.580783	0.357967	0.978794	0.998776	0.827118	0.911512
100910858	'LOC100910858'	mRNA
100910863	'LOC100910863'	mRNA
100910864	'LOC100910864'	mRNA	0.63	0.21	0.55	0.21	0.42	0.21	0.463333	0.28	23.33	7.81	19.79	7.98	15.93	7.98	16.9767	10.63	0.719554	-0.373885	-0.490383	-1.18936	0.129921	0.0251551	0.508572	0.403599	0.0383246	0.865147	0.0817781	0.876225	0.998776	0.235169	0.967875
100910867	'Cfap69'	mRNA	3.13	1.79	3.46	2.34	2.88	2.27	2.79333	2.49667	218	134	231	167	215	169	194.333	183.667	0.125586	0.0932891	0.142128	-0.0466337	-0.0431227	0.142786	0.716132	0.405868	0.803787	0.866159	0.302377	0.950386	0.998776	0.953048	0.968134
100910872	'Naa80'	mRNA	12.89	15.73	18.61	16.61	17.86	14.69	15.7433	16.3867	252.77	313.31	354	328	355.49	292.68	306.693	325.39	-0.0412309	-0.0913499	-0.0541034	-0.0593516	-0.0311714	0.533838	0.637202	0.721095	0.698203	0.875347	0.716429	0.930934	0.998776	0.951808	0.972266
100910875	'LOC100910875'	mRNA	3.19	3.97	3.31	3.36	5.15	5.07	3.49	4.52667	91.17	116.09	92.2	97.55	150.34	148.7	99.82	132.197	-0.361143	-0.508365	-0.261357	-0.153795	-0.24276	0.00101569	0.0145118	0.251109	0.489002	0.379297	0.00561831	0.15259	0.998776	0.866731	0.784396
100910876	'LOC100910876'	mRNA
100910877	'LOC100910877'	mRNA																			1.10639		-1.03282			0.786282		0.80018			0.998776		0.955309
100910879	'LOC100910879'	mRNA
100910882	'LOC100910882'	mRNA	31.07	24.7	28.18	30.32	26.66	30.69	27.9833	29.2233	1383.11	1137.34	1280.76	1336.3	1193.55	1361.55	1267.07	1297.13	0.0103116	0.189151	0.211603	0.169586	-0.0174965	0.753928	0.215137	0.0699117	0.158123	0.90009	0.868569	0.618483	0.998776	0.529671	0.980925
100910885	'LOC100910885'	mRNA	2.07	2.11	3.45	3.19	1.84	1.9	2.54333	2.31	71.91	74.98	116.98	113	65.27	67.99	87.9567	82.0867	0.143787	0.343528	0.320132	0.192536	0.0281179	0.260478	0.276734	0.212242	0.524866	0.926632	0.456916	0.691962	0.998776	0.890638	0.990728
100910887	'LOC100910887'	mRNA
100910893	'LOC100910893'	mRNA
100910894	'LOC100910894'	mRNA
100910896	'LOC100910896'	mRNA
100910899	'LOC100910899'	mRNA
100910905	'LOC100910905'	mRNA	1.15	0.95	0.95	0.94	0.91	1.31	1.01667	1.05333	17	13	15	13	14	21	15	16	-0.0489672	-0.139015	-0.127278	-0.0982155	-0.00604722	0.870025	0.795904	0.814211	0.857039	0.991089	0.943427	0.950386	0.998776	0.963895	0.998469
100910912	'LOC100910912'	mRNA	1.2	1.4	1.27	0.87	1.47	1.15	1.29	1.16333	19.25	25.5	21.74	16.09	23.91	18.6	22.1633	19.5333	0.226379	-0.216664	-0.544657	-0.454357	0.332717	0.380666	0.635769	0.292195	0.33977	0.538304	0.585646	0.930934	0.998776	0.758994	0.887133
100910915	'LOC100910915'	mRNA	0.09	0.1	0.09	0.08	0.56	0	0.0933333	0.213333	1.46	1.61	1.31	1.3	8.88	0	1.46	3.39333	-1.17259	2.51115	3.24083	4.05124	-0.738005	0.137488	0.406908	0.236404	0.101009	0.687016	0.294729	0.806154	0.998776	0.418897	0.945681
100910917	'LOC100910917'	mRNA
100910928	'LOC100910928'	mRNA
100910934	'LOC100910934'	mRNA	0.12	0	0	0.38	0	0	0.04	0.126667	6.28	0	0	19.56	0	0	2.09333	6.52	-1.59493	-1.60634	0.453874	0.00261927	-2.05131	0.00925172	0.386214	0.707909	0.999353	0.257494	0.0363642	0.790232	0.998776	0.999819	0.667181
100910936	'LOC100910936'	mRNA
100910939	'LOC100910939'	mRNA
100910940	'Evi2b'	mRNA	0.75	0.96	0.55	1.27	0.83	1.47	0.753333	1.19	17	22	12	29	19	34	17	27.3333	-0.640984	-0.993091	0.338088	-0.351377	-1.32557	0.0115186	0.0527799	0.412563	0.446749	0.00311959	0.0434427	0.310274	0.998776	0.843455	0.0518689
100910942	'LOC100910942'	mRNA
100910944	'LOC100910944'	mRNA	56.6	40.2	85.48	44.35	56.05	44.42	60.76	48.2733	232	154.91	318.77	164.97	216.37	163.43	235.227	181.59	0.417509	0.404049	-0.0129572	-0.0331615	0.421727	3.47325e-07	0.2368	0.957034	0.899398	0.142112	4.25155e-06	0.644987	0.998776	0.978736	0.509157
100910953	'LOC100910953'	mRNA
100910954	'LOC100910954'	mRNA
100910957	'LOC100910957'	mRNA	6.79	6.2	7.34	5.94	6.48	1.65	6.77667	4.69	290	271.62	306.82	259.02	283.65	72.84	289.48	205.17	0.540786	0.523177	0.478228	-0.0271934	0.0488699	7.64647e-13	0.1481	0.339542	0.97063	0.756387	1.94612e-11	0.5195	0.998776	0.999537	0.955309
100910977	'LOC100910977'	mRNA	0	0	0	0	0	0.02	0	0.00666667	0	0	0	0	0	1	0	0.333333				0.979309					0.810331					0.953048
100910978	'LOC100910978'	mRNA	3.52	0	0.45	3.49	2.64	1.4	1.32333	2.51	156.62	0	19.18	157.03	119.2	63.51	58.6	113.247	-0.906354	-0.0249534	0.580242	0.875177	-0.604447	3.78293e-12	0.991193	0.716096	0.519852	0.764937	9.03984e-11	0.997246	0.998776	0.887489	0.955309
100910979	'LOC100910979'	mRNA	0.54	0.86	0.67	1.81	1.42	1.33	0.69	1.52	9.38	15.22	11.39	31.64	25.06	23.48	11.9967	26.7267	-1.1115	-0.682882	0.118791	0.446517	-0.785866	6.52176e-05	0.498647	0.959938	0.576103	0.448425	0.000510895	0.870274	0.998776	0.915385	0.836137
100910984	'Alkal1'	mRNA
100910990	'LOC100910990'	mRNA	13.11	12.85	15.09	13.59	14.09	12.15	13.6833	13.2767	717.16	711.53	771.59	739.4	781.45	682.57	733.427	734.473	0.0420848	0.0979402	-0.0615048	0.0477483	0.164704	0.333056	0.425449	0.536943	0.657841	0.179334	0.537923	0.820316	0.998776	0.934448	0.566419
100910993	'LOC100910993'	mRNA
100910996	'LOC100910996'	mRNA	18.02	9.86	15.53	16.52	16.24	13.22	14.47	15.3267	272	149	221	245	243	198	214	228.667	-0.0514931	-0.207453	-0.0451517	-0.167632	-0.156661	0.515558	0.408088	0.76914	0.326612	0.519774	0.700887	0.806373	0.998776	0.745834	0.875443
100910997	'LOC100910997'	mRNA
100910999	'LOC100910999'	mRNA
100911002	'LOC100911002'	mRNA
100911015	'LOC100911015'	mRNA
100911022	'LOC100911022'	mRNA
100911027	'LOC100911027'	mRNA	0	0.12	0	0	0	0	0.04	0	0	1.39	0	0	0	0	0.463333	0		1.02976			0.890729		0.800761			0.827203		0.950386			0.955309
100911034	'LOC100911034'	mRNA	1.4	1.37	0.57	0.6	13.07	0.88	1.11333	4.85	40.11	40.07	16.01	17.34	382.91	25.86	32.0633	142.037	-2.10312	0.451625	-0.470951	2.56235	0.927774	1.03662e-48	0.336404	0.311858	0.0445471	0.0671532	1.44596e-46	0.746511	0.998776	0.257597	0.346467
100911035	'LOC100911035'	mRNA
100911041	'Tmem45al'	mRNA	3.44	2.43	2.11	3.27	2.54	2.66	2.66	2.82333	81	58.28	48.26	78	61	64	62.5133	67.6667	-0.0701392	-0.0673585	0.326825	0.00275255	-0.389224	0.631067	0.821606	0.188423	0.991754	0.18398	0.782917	0.950386	0.998776	0.999537	0.57427
100911042	'LOC100911042'	mRNA
100911043	'LOC100911043'	mRNA
100911044	'LOC100911044'	mRNA																		-1.80266	-0.765747	-1.85586	-1.03282		0.65518	0.818132	0.64567	0.80018		0.930934	0.998776	0.932741	0.955309
100911047	'LOC100911047'	mRNA	0	0.06	0.02	0.06	0	0.08	0.0266667	0.0466667	0	3	1	3	0	4	1.33333	2.33333	-0.763213	-0.537738	-0.847728	0.233816	0.316261	0.389492	0.777777	0.653565	0.889081	0.882325	0.59251	0.950386	0.998776	0.975901	0.973801
100911064	'LOC100911064'	mRNA
100911068	'LOC100911068'	mRNA	1.4	2.09	2.2	1.79	1.74	1.94	1.89667	1.82333	80.29	127.13	125.56	102.86	102	113.93	110.993	106.263	0.106971	-0.223164	-0.229925	-0.341027	0.0126752	0.343933	0.441336	0.332964	0.156063	0.962527	0.548889	0.833341	0.998776	0.526439	0.997642
100911069	'Mtfr2'	mRNA	1.55	1.16	1.94	1.61	1.52	0.83	1.55	1.32	42	32	51	44	42	23	41.6667	36.3333	0.241742	0.718805	-0.0941473	0.464004	0.818166	0.20048	0.0714365	0.825661	0.27055	0.0450609	0.381134	0.363548	0.998776	0.681625	0.278076
100911090	'LOC100911090'	mRNA	0.55	0.58	0.45	0.75	0.68	0.7	0.526667	0.71	49	52.5	39.5	68.5	62	64.5	47	65	-0.423637	-0.360481	0.0577788	0.0629074	-0.4126	0.00749768	0.218054	0.830522	0.815138	0.157562	0.0305891	0.622669	0.998776	0.953048	0.535205
100911101	'LOC100911101'	mRNA	0	0	0	0	0.06	0.06	0	0.04	0	0	0	0	1	1	0	0.666667		-0.893798	-0.817164	0.915822			0.826617	0.841276	0.770538			0.950386	0.998776	0.953048
100911104	'LOC100911104'	mRNA	1.5	1.41	1.21	1.6	0.75	1.06	1.37333	1.13667	18	17	14	19	9	12.5	16.3333	13.5	0.319002	0.434845	1.13143	0.0935602	-0.692639	0.296661	0.490427	0.0537242	0.889687	0.191157	0.497588	0.866327	0.998776	0.976059	0.583987
100911106	'LOC100911106'	mRNA																		-1.80266	-1.72865	-1.85586			0.65518	0.668455	0.64567			0.930934	0.998776	0.932741
100911107	'LOC100911107'	mRNA																			1.10639		-1.03282			0.786282		0.80018			0.998776		0.955309
100911109	'LOC100911109'	mRNA	0.42	0.47	0.53	0.35	0.63	0.6	0.473333	0.526667	7.02	8.9	8.5	5.82	10.5	10	8.14	8.77333	-0.0639541	0.0690288	0.272841	0.139503	-0.197699	0.874584	0.929356	0.719908	0.860439	0.780918	0.94592	0.988293	0.998776	0.965611	0.955309
100911127	'LOC100911127'	mRNA
100911129	'LOC100911129'	mRNA
100911130	'LOC100911130'	mRNA	1.54	1.47	0	1.5	4.48	0	1.00333	1.99333	17.62	16.83	0	16.96	51.26	0	11.4833	22.74	-0.941549	-0.584029	-0.475479	0.415669	-0.102128	0.0013121	0.515145	0.831316	0.644847	0.976242	0.00701422	0.880319	0.998776	0.932741	0.997642
100911132	'LOC100911132'	mRNA																		-0.893798	1.20485	-0.944245	-2.10617		0.826617	0.711242	0.817	0.600626		0.950386	0.998776	0.953048	0.920494
100911140	'LOC100911140'	mRNA	0.01	0.01	0	0.03	0.02	0.04	0.00666667	0.03	0.5	0.5	0	1	1	1.5	0.333333	1.16667	-1.76321	-2.3747	-0.501018	0.0175372	-1.84201	0.237162	0.439548	0.822219	0.99277	0.648935	0.428464	0.831953	0.998776	0.999537	0.935462
100911147	'LOC100911147'	mRNA
100911148	'LOC100911148'	mRNA	0	0	0	0	0	0	0	0	0	0.06	0	0	0.04	0.01	0.02	0.0166667	0.307177					0.97189					0.995118
100911153	'LOC100911153'	mRNA	0	0	0	0	0.09	0	0	0.03	0	0	0	0	1	0	0	0.333333			1.10639	0.979309	-1.03282			0.786282	0.810331	0.80018			0.998776	0.953048	0.955309
100911156	'LOC100911156'	mRNA	0	0	0	0	0	0.34	0	0.113333	0	0	0	0	0	1.47	0	0.49			1.10639	0.979309	-1.03282			0.786282	0.810331	0.80018			0.998776	0.953048	0.955309
100911163	'LOC100911163'	mRNA
100911165	'Mylk4'	mRNA	0.03	0	0	0	0	0	0.01	0	2	0	0	0	0	0	0.666667	0		1.92114			1.7781		0.634258			0.659734		0.930934			0.935462
100911166	'LOC100911166'	mRNA	0	0.14	0	0	0.34	0.31	0.0466667	0.216667	0	5.07	0	0	11.97	11.07	1.69	7.68	-2.13994	-2.60752	-0.351959	-0.46625	-2.24398	0.00056404	0.491601	0.925161	0.89004	0.554316	0.00337299	0.867066	0.998776	0.976059	0.896146
100911168	'LOC100911168'	mRNA	0	0.4	0	0.46	0.09	0	0.133333	0.183333	0	12.37	0	14.37	2.65	0	4.12333	5.67333	-0.416243	0.135151	0.403852	0.543161	-0.261972	0.437059	0.946067	0.896677	0.72214	0.91208	0.634536	0.993749	0.998776	0.953048	0.985999
100911180	'LOC100911180'	mRNA	2.56	2.02	2.17	2.39	1.84	1.68	2.25	1.97	28.28	27.13	25.27	26.1	22.66	24.27	26.8933	24.3433	0.187864	0.898504	0.467499	0.696885	0.435458	0.419802	0.054942	0.365951	0.154647	0.320213	0.621773	0.317486	0.998776	0.523713	0.73098
100911184	'LOC100911184'	mRNA
100911186	'LOC100911186'	mRNA	7.32	7.77	7.59	12.67	5.19	0	7.56	5.95333	151.59	163.75	152.66	264.61	109.25	0	156	124.62	0.368153	0.283503	-0.213495	-0.0883948	0.504679	0.00022367	0.365046	0.451745	0.960893	0.0102733	0.00150965	0.772353	0.998776	0.999537	0.114886
100911190	'LOC100911190'	mRNA	0.08	0.35	0.13	0.07	0.15	0.15	0.186667	0.123333	7.02	31.72	10.95	6.44	13.69	13.75	16.5633	11.2933	0.596664	0.466856	0.452091	-0.148598	0.0195775	0.0610201	0.523104	0.447889	0.825814	0.977333	0.161115	0.881881	0.998776	0.955507	0.997642
100911196	'LOC100911196'	mRNA	4.95	4.86	4.26	5.39	5.07	5.24	4.69	5.23333	321	317	270	359	337	354	302.667	350	-0.165483	-0.102786	-0.0550334	0.0583384	-0.0419681	0.011257	0.488578	0.676318	0.660399	0.768929	0.042644	0.865112	0.998776	0.936047	0.955309
100911204	'LOC100911204'	mRNA	0	0	0	0	0	0.02	0	0.00666667	0	0	0	0	0	1.7	0	0.566667			1.93449	0.979309	-1.8566			0.632431	0.810331	0.646231			0.998776	0.953048	0.935462
100911206	'LOC100911206'	mRNA
100911215	'LOC100911215'	mRNA	0.08	0	0.04	0.19	0.22	0.07	0.04	0.16	2	0	1	5	6	2	1	4.33333	-2.07134	-0.650482	-1.2241	1.40252	0.585124	0.0111747	0.788351	0.634714	0.358623	0.8288	0.0423679	0.950386	0.998776	0.774607	0.955309
100911216	'LOC100911216'	mRNA	5.81	4.14	6.76	4.96	5.47	5	5.57	5.14333	637.31	468.15	729.07	559.19	618.24	571.19	611.51	582.873	0.113336	-0.0149978	0.116334	-0.142953	-0.125784	0.0187192	0.948372	0.458737	0.381071	0.53946	0.0648256	0.994642	0.998776	0.793005	0.887405
100911217	'LOC100911217'	mRNA
100911224	'LOC100911224'	mRNA	0.46	0.5	0.53	0.51	0.58	0.39	0.496667	0.493333	28.71	31.9	32.62	32.63	37.54	25.26	31.0767	31.81	0.0104936	-0.0229734	0.133199	-0.0269354	-0.149886	0.960159	0.950886	0.722265	0.944404	0.693929	0.991171	0.995537	0.998776	0.996075	0.948041
100911225	'LOC100911225'	mRNA	9.12	8.81	12.55	10.27	10.11	7.84	10.16	9.40667	91.07	87.66	119.57	100.55	100.55	77	99.4333	92.7	0.145302	-0.0257006	-0.0591805	-0.181865	0.040356	0.226773	0.9171	0.787241	0.429481	0.875964	0.415788	0.982734	0.998776	0.834193	0.972299
100911229	'LOC100911229'	mRNA	0	0	0.02	0	0	0	0.00666667	0	0	0	1	0	0	0	0.333333	0		1.02976			0.890729		0.800761			0.827203		0.950386			0.955309
100911233	'LOC100911233'	mRNA	0.14	0	0	0.07	0.06	0.16	0.0466667	0.0966667	5.73	0	0	2.77	2.46	6.45	1.91	3.89333	-0.983291	1.3737	2.97115	2.32989	-1.5915	0.168039	0.639247	0.0584787	0.195676	0.299432	0.337955	0.930934	0.998776	0.590172	0.711738
100911235	'Med7'	mRNA	16	12.2	15.22	13.32	16.27	14.96	14.4733	14.85	258	202	227	219	269	242	229	243.333	-0.0434442	0.201381	0.0364822	0.237067	0.171263	0.570929	0.263571	0.825473	0.144155	0.376669	0.743257	0.676878	0.998776	0.504178	0.781859
100911237	'LOC100911237'	mRNA	0.21	0.31	0.11	0.14	0.14	0.11	0.21	0.13	6	9	4	4	5	4	6.33333	4.33333	0.59163	-1.62684	-0.395775	-2.21649	-1.22424	0.250294	0.019229	0.49161	0.00221505	0.0829094	0.444336	0.179259	0.998776	0.0363958	0.386245
100911238	'LOC100911238'	mRNA	228.43	180.7	249.16	196.12	212.71	151	219.43	186.61	1658.34	1287.28	1705.26	1369.01	1516.07	1052.91	1550.29	1312.66	0.284186	-0.220754	-0.0430341	-0.516125	-0.17149	8.01346e-20	0.137424	0.613836	4.80877e-05	0.278213	3.51693e-18	0.501867	0.998776	0.00214539	0.690979
100911241	'LOC100911241'	mRNA
100911244	'LOC100911244'	mRNA
100911247	'LOC100911247'	mRNA
100911248	'LOC100911248'	mRNA	17.89	18.83	13.9	18.74	16.67	18.74	16.8733	18.05	1352	1467	1031	1454	1297	1472	1283.33	1407.67	-0.0892676	-0.190526	-0.0331641	-0.102361	-0.152077	0.00546015	0.152592	0.667194	0.250076	0.251497	0.0234655	0.52681	0.998776	0.660742	0.66244
100911249	'Ifnl1'	mRNA
100911251	'LOC100911251'	mRNA
100911256	'LOC100911256'	mRNA	0.09	0.04	0.02	0.12	0.03	0.1	0.05	0.0833333	8.77	3.77	2.01	11.16	2.81	9.43	4.85	7.8	-0.641347	-0.758656	-0.697791	-0.0482901	-0.0718652	0.176901	0.402063	0.499054	0.954068	0.957215	0.349376	0.803052	0.998776	0.999537	0.997642
100911260	'LOC100911260'	mRNA	10.36	9.04	12.26	10.24	11.04	10.34	10.5533	10.54	902.75	812.23	1049.44	916.83	991.1	937.76	921.473	948.563	0.00234051	0.157758	-0.155291	0.143983	0.319448	0.951552	0.292898	0.172135	0.137152	0.0620575	0.988124	0.708254	0.998776	0.491272	0.331445
100911261	'LOC100911261'	mRNA	9.3	10.51	19.76	14.3	12.96	8.03	13.19	11.7633	727.21	847.82	1516.41	1149.31	1043.12	653.08	1030.48	948.503	0.163734	0.358533	0.137318	0.175585	0.226444	1.23749e-05	0.176666	0.641795	0.327396	0.468391	0.000115077	0.565395	0.998776	0.746461	0.850769
100911264	'LOC100911264'	mRNA	0.12	0.24	0.08	0.16	0	0	0.146667	0.0533333	3	6	2	4	0	0	3.66667	1.33333	1.50357	0.930068	-2.33232	-0.568587	3.2687	0.0576802	0.471389	0.283263	0.767914	0.0758836	0.154346	0.855071	0.998776	0.953048	0.367976
100911272	'LOC100911272'	mRNA	0.02	0	0	0	0.02	0	0.00666667	0.00666667	1	0	0	0	1	0	0.333333	0.333333	0.0441422	-0.822121	0.7281	-0.87134	-1.54759	0.982738	0.794118	0.757073	0.781755	0.586815	0.994258	0.950386	0.998776	0.953048	0.913797
100911278	'LOC100911278'	mRNA	0	0.03	0	0	0	0	0.01	0	0	1	0	0	0	0	0.333333	0		0.0679826	-0.817164	-0.944245	0.890729		0.986707	0.841276	0.817	0.827203		0.995551	0.998776	0.953048	0.955309
100911283	'LOC100911283'	mRNA
100911295	'LOC100911295'	mRNA	24.76	36.76	34.89	31.5	43.4	25.37	32.1367	33.4233	421.57	633.98	574.83	537.86	747.86	436.62	543.46	574.113	-0.0350195	-0.17669	0.169139	-0.146297	-0.339096	0.482257	0.330532	0.17905	0.422533	0.0669849	0.67447	0.741458	0.998776	0.829493	0.345905
100911302	'LOC100911302'	mRNA	1.72	0.7	1.94	0	1.31	1.02	1.45333	0.776667	10.71	4.22	11.28	0	7.91	6.01	8.73667	4.64	0.9571	1.91057	-3.53306	0.902745	5.44381	0.040334	0.112253	0.163413	0.563562	0.000764896	0.117915	0.452866	0.998776	0.908601	0.0196347
100911305	'LOC100911305'	mRNA	1.36	1.77	1.31	1.56	1.59	1.26	1.48	1.47	58	77.5	54.5	68	69.5	55.5	63.3333	64.3333	0.0215408	0.157138	0.086942	0.133981	0.0757796	0.883836	0.601801	0.762417	0.646336	0.791632	0.951721	0.922791	0.998776	0.932741	0.955309
100911312	'LOC100911312'	mRNA	2.12	0.77	1.44	1.7	2.16	1.71	1.44333	1.85667	89	33	59	73	93	74	60.3333	80	-0.362903	-0.408559	-0.148089	-0.0577341	-0.255635	0.010228	0.321202	0.606594	0.843097	0.51493	0.0393337	0.732507	0.998776	0.960002	0.872631
100911313	'LOC100911313'	mRNA	3.61	2.63	10.4	3.65	7.98	5.77	5.54667	5.8	88.2	65.48	247.42	90.35	198.7	144.13	133.7	144.393	-0.0668625	0.45704	-0.168422	0.493624	0.635933	0.503422	0.316008	0.566844	0.0781511	0.21607	0.692076	0.727194	0.998776	0.362767	0.620055
100911315	'LOC100911315'	mRNA
100911319	'LOC100911319'	mRNA	8.19	12.81	9.35	11.42	10.26	9.7	10.1167	10.46	428.53	688.94	479.42	611.21	551.32	525.6	532.297	562.71	-0.0360189	-0.468096	-0.0969484	-0.432162	-0.366172	0.474367	0.00911905	0.342419	0.000121885	0.0456605	0.667326	0.11595	0.998776	0.0044615	0.279879
100911320	'LOC100911320'	mRNA	1.45	1.38	1.72	1.54	1.28	1.34	1.51667	1.38667	101	99	118	110	92	97	106	99.6667	0.133023	0.112212	-0.0857547	-0.0303605	0.203033	0.252226	0.619124	0.70299	0.889998	0.404293	0.44684	0.930905	0.998776	0.976059	0.801764
100911326	'LOC100911326'	mRNA	0	0.06	0	0.18	0.06	0	0.02	0.08	0	1.12	0	3.42	1.09	0	0.373333	1.50333	-1.96549	-3.63158	-1.32782	-1.78676	-2.30643	0.148657	0.040505	0.287523	0.206176	0.292052	0.310931	0.269055	0.998776	0.607884	0.705745
100911331	'LOC100911331'	mRNA
100911348	'LOC100911348'	mRNA
100911353	'LOC100911353'	mRNA	0	0.11	0.95	0.69	0.34	0.23	0.353333	0.42	0	1	8	6	3	2	3	3.66667	-0.245364	-0.185624	-0.666182	0.0161448	0.47333	0.704417	0.897065	0.60267	0.988436	0.776319	0.834285	0.975089	0.998776	0.999537	0.955309
100911356	'LOC100911356'	mRNA	12.51	11.47	14.14	12.96	9.5	17.88	12.7067	13.4467	340.16	318.57	374.55	357.21	263.59	498.01	344.427	372.937	-0.0705916	-0.336494	-0.0197011	-0.27539	-0.310109	0.256549	0.0302953	0.877937	0.169654	0.055395	0.451962	0.231891	0.998776	0.550457	0.311134
100911357	'LOC100911357'	mRNA	2.59	1.52	3.03	2.27	1.98	2.73	2.38	2.32667	83	50	95	74	65	90	76	76.3333	0.0378284	-0.275589	0.0392405	-0.329434	-0.307174	0.77926	0.381668	0.868864	0.191289	0.345164	0.885227	0.786947	0.998776	0.5833	0.752219
100911358	'LOC100911358'	mRNA
100911359	'LOC100911359'	mRNA
100911365	'LOC100911365'	mRNA	2.34	0.99	1.57	0.84	1.83	5.23	1.63333	2.63333	36.67	15.66	23.68	13.1	28.94	82.34	25.3367	41.46	-0.666351	-1.31957	-1.57308	-0.640353	0.258691	0.00127896	0.0440203	0.00652377	0.532086	0.650041	0.00687794	0.280992	0.674416	0.894325	0.935462
100911366	'LOC100911366'	mRNA
100911372	'LOC100911372'	mRNA	12.67	11.52	7.5	8.58	16.56	10.66	10.5633	11.9333	144.04	131.07	81.75	96.36	188.34	120.2	118.953	134.967	-0.138065	-0.862658	-0.686071	-0.722351	-0.172253	0.187028	0.000710803	0.00285715	0.00462648	0.575528	0.363041	0.0228167	0.541173	0.0591124	0.908678
100911374	'LOC100911374'	mRNA	5.81	5.58	2.65	5.17	3.61	5.45	4.68	4.74333	142	139	63	128	90	135	114.667	117.667	0.00688258	-0.264855	-0.0898123	-0.267912	-0.167363	0.949786	0.379142	0.655334	0.22182	0.600112	0.987259	0.785083	0.998776	0.627888	0.920494
100911376	'LOC100911376'	mRNA
100911379	'LOC100911379'	mRNA	0.09	0.17	0.13	0.17	0.18	0.19	0.13	0.18	3.67	7	5	7.1	7.5	7.88	5.22333	7.49333	-0.476495	-0.422043	0.662361	0.0166362	-1.07821	0.311616	0.617615	0.348538	0.982951	0.161689	0.514471	0.930789	0.998776	0.999537	0.541534
100911380	'LOC100911380'	mRNA
100911383	'LOC100911383'	mRNA	0.05	0	0	0	0	0	0.0166667	0	1	0	0	0	0	0	0.333333	0		0.0679826	-0.817164	-0.944245	0.890729		0.986707	0.841276	0.817	0.827203		0.995551	0.998776	0.953048	0.955309
100911394	'LOC100911394'	mRNA
100911395	'Agbl4'	mRNA	0.36	0.37	0.13	0.49	0.37	0.35	0.286667	0.403333	20	21	7	28	21	20	16	23	-0.47942	-0.466012	-0.237884	0.0191462	-0.223114	0.0746376	0.410859	0.618006	0.967181	0.695011	0.186947	0.807877	0.998776	0.999537	0.948041
100911398	'LOC100911398'	mRNA
100911399	'LOC100911399'	mRNA	0.09	0.16	0.17	0.08	0.24	0.08	0.14	0.133333	1.11	2.04	2	1.02	3.06	1.06	1.71667	1.71333	0.0469463	-0.194235	-0.724851	-0.243374	0.527623	0.958373	0.891859	0.694156	0.871335	0.793499	0.990635	0.972998	0.998776	0.970003	0.955309
100911402	'LOC100911402'	mRNA	28.27	42.98	33.64	33.34	28.11	60.43	34.9633	40.6267	697.56	1081.76	808.01	832.77	706.78	1524.25	862.443	1021.27	-0.199716	-0.765694	-0.228805	-0.56846	-0.530349	2.05328e-07	3.7867e-05	0.0926058	0.120757	0.00516825	2.60739e-06	0.00276298	0.998776	0.460235	0.0733297
100911403	'Ms4a4e'	mRNA	4.62	3.31	0.88	2.7	3.85	1.38	2.93667	2.64333	64.35	46.8	11.74	37.46	53.93	19.49	40.9633	36.96	0.192511	-0.598452	-0.57411	-0.783192	-0.0168185	0.30797	0.249157	0.069947	0.043925	0.976088	0.509761	0.659608	0.998776	0.255255	0.997642
100911405	'LOC100911405'	mRNA	0.04	0	0	0	0	0	0.0133333	0	1	0	0	0	0	0	0.333333	0		0.0679826	-0.817164	-0.944245	0.890729		0.986707	0.841276	0.817	0.827203		0.995551	0.998776	0.953048	0.955309
100911408	'LOC100911408'	mRNA	0.95	0.98	1.02	0.8	0.87	0.79	0.983333	0.82	26.09	27.49	27.24	22.2	24.42	22.34	26.94	22.9867	0.273095	0.26262	-0.176674	-0.0221467	0.445548	0.247441	0.554665	0.712026	0.961828	0.308302	0.440401	0.898979	0.998776	0.999537	0.721146
100911413	'LOC100911413'	mRNA	0.59	0.78	0.08	0.82	0.12	1.47	0.483333	0.803333	15	20	2	21	3	38	12.3333	20.6667	-0.700601	-1.93968	-0.0939691	-1.22381	-1.84044	0.0174733	0.0167716	0.866302	0.100433	0.00712914	0.0611939	0.165922	0.998776	0.417734	0.0902803
100911417	'LOC100911417'	mRNA	135.51	140.1	143.96	137.61	126.53	150.92	139.857	138.353	2194.99	2295.42	2254	2231.82	2071.79	2466	2248.14	2256.54	0.0387617	0.25041	0.47441	0.204335	-0.218806	0.118317	0.0867941	1.4861e-05	0.11451	0.00978258	0.26398	0.400761	0.0165577	0.445784	0.111658
100911422	'LOC100911422'	mRNA	1.41	1.58	3.19	1.31	3.48	1.18	2.06	1.99	20.54	23.28	44.95	19.06	51.22	17.39	29.59	29.2233	0.0621311	0.619317	-1.04422	0.557684	1.68677	0.774848	0.521695	0.646759	0.714821	0.053253	0.882109	0.881052	0.998776	0.953048	0.305175
100911426	'LOC100911426'	mRNA
100911428	'LOC100911428'	mRNA	0.17	0.11	0.15	0.09	0.11	0.14	0.143333	0.113333	6.07	4	5.07	3.14	4.07	5.11	5.04667	4.10667	0.341505	0.657263	0.561642	0.283148	0.103288	0.536173	0.509068	0.642087	0.793264	0.929689	0.71833	0.876404	0.998776	0.953048	0.991857
100911434	'LOC100911434'	mRNA
100911438	'LOC100911438'	mRNA
100911440	'LOC100911440'	mRNA	18.65	19.68	20.49	20.54	20.6	19.26	19.6067	20.1333	684.04	739.96	734.68	767.87	773.53	727.8	719.56	756.4	-0.0278922	0.154753	-0.123137	0.175623	0.283564	0.520097	0.1661	0.207357	0.0737036	0.0149921	0.705406	0.549928	0.998776	0.351541	0.144876
100911453	'LOC100911453'	mRNA	3.95	6.31	8.31	1.59	3.97	3.13	6.19	2.89667	119.18	194.73	244.61	48.76	122.48	97.01	186.173	89.4167	1.10217	0.571654	-0.394835	-0.544697	0.971132	2.19038e-26	0.0760667	0.23888	0.103962	0.016805	1.3406e-24	0.373711	0.998776	0.425346	0.154886
100911456	'LOC100911456'	mRNA	0.58	0.55	0.59	0.08	1.71	2.54	0.573333	1.44333	13.91	12.39	12.73	1.91	38.19	58.79	13.01	32.9633	-1.2971	-0.67518	0.412609	0.66713	-1.08609	5.40746e-07	0.199375	0.517706	0.396881	0.154005	6.40565e-06	0.596868	0.998776	0.807344	0.529891
100911458	'LOC100911458'	mRNA
100911462	'Txnl4a'	mRNA	53.25	43.28	66.55	49.54	42.39	42.46	54.36	44.7967	479.12	386.27	569.58	434.83	378.37	373.44	478.323	395.547	0.31828	0.17629	-0.00648462	-0.156902	0.189278	1.74422e-08	0.382059	0.964639	0.277849	0.357252	2.60029e-07	0.787337	0.998776	0.689392	0.764435
100911463	'LOC100911463'	mRNA
100911464	'LOC100911464'	mRNA
100911483	'Ndufa13'	mRNA	151.51	136.97	196.22	180.48	184.9	129.02	161.567	164.8	753	651	900	833	880	591	768	768	0.0441422	0.13588	-0.0661327	0.0794688	0.208432	0.298998	0.425144	0.534392	0.601093	0.223643	0.500295	0.820316	0.998776	0.927064	0.62964
100911485	'LOC100911485'	mRNA	0	0.3	0.33	0.12	0	0.2	0.21	0.106667	0	21.26	22.43	8.55	0	13.89	14.5633	7.48	1.00537	0.501174	-0.668469	-0.590129	1.17722	0.00582466	0.638129	0.484377	0.551268	0.397099	0.0247483	0.930934	0.998776	0.902737	0.797139
100911486	'LOC100911486'	mRNA	0	0.06	0	0	0	0	0.02	0	0	4.06	0	0	0	0	1.35333	0		2.87623			2.73944		0.469335			0.490718		0.854272			0.862334
100911489	'LOC100911489'	mRNA	0.05	0	0	0	0	0	0.0166667	0	2	0	0	0	0	0	0.666667	0		0.959506	-0.817164	-0.944245	1.7781		0.796664	0.841276	0.817	0.659734		0.950386	0.998776	0.953048	0.935462
100911492	'LOC100911492'	mRNA
100911495	'LOC100911495'	mRNA	0	0	0	0.04	0	0	0	0.0133333	0	0	0	0.96	0	0	0	0.32
100911507	'LOC100911507'	mRNA
100911510	'LOC100911510'	mRNA	0.18	0.17	0.13	0.02	0.17	0.21	0.16	0.133333	14	14	10	2	14	17	12.6667	11	0.247676	0.0617046	-0.682953	-0.187459	0.750572	0.470032	0.920101	0.340203	0.808177	0.280815	0.663588	0.984205	0.998776	0.953048	0.69417
100911511	'LOC100911511'	mRNA	1.22	1.71	1.46	1.62	1.34	1.44	1.46333	1.46667	83.02	120.24	97.54	113.66	93.49	102.02	100.267	103.057	0.00454643	0.0364403	-0.0975536	0.0261885	0.139917	0.968957	0.889555	0.682139	0.913071	0.567783	0.9954	0.972329	0.998776	0.98373	0.904242
100911515	'LOC100911515'	mRNA	18.27	18.44	16.34	15.59	24.13	27.59	17.6833	22.4367	408.13	419.3	354.73	351.66	548.46	628.18	394.053	509.433	-0.32636	-0.551026	-0.447413	-0.227812	-0.0981346	4.49406e-09	6.55379e-05	0.000595683	0.226877	0.522651	7.27213e-08	0.00424947	0.221232	0.632879	0.876876
100911516	'LOC100911516'	mRNA	262.43	242.43	312.87	268.92	303.05	227.71	272.577	266.56	2224.04	2032.26	2516.17	2214.91	2540.88	1877.76	2257.49	2211.18	0.0740431	0.387592	-0.0162212	0.302782	0.408977	0.00296355	0.0036329	0.83253	0.00883115	0.00203636	0.0140406	0.0676067	0.998776	0.0916685	0.0385912
100911519	'LOC100911519'	mRNA	0.52	0.6	0.41	0.39	0.42	0.6	0.51	0.47	54.91	66.15	42.5	42.32	46.27	66.05	54.52	51.5467	0.125049	0.183116	0.0615903	0.065243	0.1275	0.439537	0.554096	0.839294	0.839473	0.68692	0.637106	0.898883	0.998776	0.959206	0.945681
100911527	'LOC100911527'	mRNA																		-0.893798	0.963665	-0.944245	-1.84201		0.826617	0.754458	0.817	0.648935		0.950386	0.998776	0.953048	0.935462
100911528	'LOC100911528'	mRNA
100911529	'LOC100911529'	mRNA
100911537	'LOC100911537'	mRNA																		-1.79321	-1.71664	-1.84454			0.656938	0.66345	0.647767			0.930934	0.998776	0.932741
100911545	'LOC100911545'	mRNA	0.84	1.37	0.78	1.22	1.01	1.14	0.996667	1.12333	61.01	102.83	56.13	90.97	75.84	86.62	73.3233	84.4767	-0.160138	-0.694188	-0.289018	-0.539105	-0.400436	0.227774	0.0508661	0.677367	0.0662645	0.4314	0.41686	0.303689	0.998776	0.328382	0.824715
100911547	'LOC100911547'	mRNA
100911548	'LOC100911548'	mRNA	3.14	4.39	1.03	2.28	2.23	2.65	2.85333	2.38667	68.07	96.93	27.79	53.43	53.55	60.19	64.2633	55.7233	0.249856	0.136237	-0.117775	-0.0990313	0.262528	0.100814	0.75466	0.760693	0.742316	0.615323	0.233798	0.950386	0.998776	0.953048	0.926543
100911549	'LOC100911549'	mRNA	0.06	0.09	0.05	0.05	0	0	0.0666667	0.0166667	2.13	3.43	2	2	0	0	2.52	0.666667	1.96253	1.86842	0.0841478	0.0100081	1.77529	0.0578438	0.290212	0.976032	0.997217	0.356813	0.154657	0.706218	0.998776	0.999537	0.764435
100911558	'LOC100911558'	mRNA
100911562	'LOC100911562'	mRNA	0.08	0.08	0.04	0	0.12	0.17	0.0666667	0.0966667	2.79	2.72	1.34	0	4.34	5.9	2.28333	3.41333	-0.535898	-1.2033	-0.700106	-0.397821	-0.492462	0.447148	0.359656	0.595885	0.762435	0.752849	0.644504	0.767846	0.998776	0.953048	0.955309
100911564	'LOC100911564'	mRNA	0.48	0.79	0.19	0.23	0	0	0.486667	0.0766667	5.89	9.78	2.26	2.75	0	0	5.97667	0.916667	2.74901	0.457668	-0.197788	-2.57845	0.656472	0.000356165	0.711916	0.887567	0.185888	0.59944	0.00226221	0.950386	0.998776	0.575535	0.920494
100911565	'LOC100911565'	mRNA
100911569	'LOC100911569'	mRNA
100911571	'LOC100911571'	mRNA
100911572	'LOC100911572'	mRNA	1.23	1.61	1.28	1.83	1.42	1.22	1.37333	1.49	89.99	120.89	91.56	136.94	106.34	92.66	100.813	111.98	-0.107412	0.0405857	0.15995	0.148187	-0.115053	0.347229	0.866295	0.536535	0.53844	0.694317	0.551948	0.96339	0.998776	0.895959	0.948041
100911575	'LOC100911575'	mRNA	24.9	25.47	32.72	20.88	22.75	22.74	27.6967	22.1233	196.88	198.49	244.74	159.71	177.32	173.95	213.37	170.327	0.369195	0.240289	-0.15297	-0.13982	0.398365	1.50661e-05	0.222984	0.383682	0.425892	0.0474512	0.000137335	0.630276	0.998776	0.831567	0.286253
100911576	'LOC100911576'	mRNA	111.88	115.78	101.04	114.83	130.27	102.82	109.567	115.973	2471.4	2614.28	2182.72	2600.19	2950.94	2320.39	2422.8	2623.84	-0.0708622	0.516109	0.0749111	0.583608	0.446817	0.00251888	3.61159e-08	0.398827	1.3239e-08	9.20123e-05	0.0121775	1.05408e-05	0.998776	2.20197e-06	0.004107
100911581	'LOC100911581'	mRNA	0.56	0.54	0.38	0.16	0.08	0.36	0.493333	0.2	32.34	32.04	21.48	8.67	4.6	21.39	28.62	11.5533	1.35286	0.388988	-2.68392	-1.0204	3.06373	9.69615e-07	0.555946	0.176908	0.19957	0.00254127	1.10566e-05	0.899416	0.998776	0.596722	0.0449701
100911583	'LOC100911583'	mRNA
100911585	'LOC100911585'	mRNA	0.65	0.18	0.9	1.11	0.76	0.56	0.576667	0.81	12.71	3.78	17.6	23.63	15.7	11.25	11.3633	16.86	-0.525076	0.697185	0.481627	1.24074	0.220971	0.0972209	0.417592	0.53955	0.0708037	0.79091	0.227341	0.813583	0.998776	0.343441	0.955309
100911586	'LOC100911586'	mRNA
100911588	'LOC100911588'	mRNA	0	0	0	0.04	0	0	0	0.0133333	0	0	0	1.27	0	0	0	0.423333				0.979309					0.810331					0.953048
100911597	'Myh9'	mRNA	10.37	19.13	5.88	11.21	9.14	19.79	11.7933	13.38	1160.12	2210.01	646.34	1290.22	1054.03	2307.41	1338.82	1550.55	-0.167675	-1.7433	-0.516806	-1.56194	-1.21924	6.52942e-08	0.000248429	0.125801	1.91321e-05	0.0281025	8.95506e-07	0.0115028	0.998776	0.000985771	0.211404
100911599	'LOC100911599'	mRNA	5.09	3.38	8.23	3.44	6.95	2	5.56667	4.13	125.21	84.84	197.23	85.66	174.23	50.24	135.76	103.377	0.43729	2.04211	-1.02658	1.5825	3.07523	5.32713e-05	0.000311874	0.401646	0.0679387	0.00384605	0.000426407	0.0133187	0.998776	0.334145	0.0595359
100911610	'LOC100911610'	mRNA	3.45	3.28	21.71	2.07	5.35	5.35	9.48	4.25667	225.86	221.07	1394.8	138.7	360.5	363.83	613.91	287.677	1.13772	1.21013	0.161663	0.0272461	1.05302	2.9096e-87	0.188875	0.474563	0.957381	0.243212	9.34917e-85	0.582815	0.998776	0.999537	0.653537
100911615	'LOC100911615'	mRNA	15.63	0	0	4.34	17.1	0	5.21	7.14667	502.43	0	0	142.09	562.14	0	167.477	234.743	-0.442982	-1.46319	-0.748767	-1.01641	-0.716009	1.18571e-07	0.69452	0.809133	0.742648	0.847608	1.55282e-06	0.944937	0.998776	0.953048	0.960616
100911622	'LOC100911622'	mRNA	0.72	0.44	0.83	0.78	0.73	0.71	0.663333	0.74	17.78	13.66	19.12	21.83	19.43	17.88	16.8533	19.7133	-0.181996	-0.267627	-0.0948018	-0.104863	-0.167333	0.509473	0.589107	0.842475	0.825723	0.740179	0.695717	0.91607	0.998776	0.955507	0.955309
100911625	'LOC100911625'	mRNA	118.95	148.15	104.64	125.51	98.2	139.64	123.913	121.117	3902.91	4990.17	3358.87	4199.37	3300.78	4729.85	4083.98	4076.67	0.0467292	0.144189	-0.188833	0.0969565	0.338381	0.0112616	0.318915	0.0175188	0.43859	0.0131523	0.0426342	0.730025	0.908483	0.838433	0.134501
100911628	'LOC100911628'	mRNA																		-1.78371	-1.7046	-1.83315			0.658706	0.672962	0.649878			0.930934	0.998776	0.932741
100911639	'LOC100911639'	mRNA	0	0	0	0.02	0	0	0	0.00666667	0	0	0	1	0	0	0	0.333333		-0.893798	-0.817164	0.0175359			0.826617	0.841276	0.996571			0.950386	0.998776	0.999537
100911649	'LOC100911649'	mRNA
100911660	'LOC100911660'	mRNA	0.4	0.6	0.48	0.73	0.43	0.93	0.493333	0.696667	14.91	25.85	17.11	34	16.26	38.47	19.29	29.5767	-0.572464	-0.713742	0.0693491	-0.108907	-0.777225	0.0175355	0.102344	0.865667	0.801467	0.118355	0.061352	0.432614	0.998776	0.953048	0.463691
100911661	'LOC100911661'	mRNA	4.97	4.26	4.17	5.63	4.03	5.67	4.46667	5.11	134	119	110	155	111	157	121	141	-0.176546	0.141657	-0.00194813	0.312377	0.148898	0.0867127	0.542788	0.992957	0.180818	0.481115	0.208542	0.892849	0.998776	0.567256	0.857195
100911664	'LOC100911664'	mRNA	62.68	62.19	63.24	62	59.06	59.26	62.7033	60.1067	3439	3510	3401	3483	3329	3369	3450	3393.67	0.0678937	0.0881888	0.0758742	0.013757	0.0178989	0.000746084	0.295917	0.22922	0.847526	0.816094	0.00430842	0.710702	0.998776	0.961753	0.955309
100911668	'LOC100911668'	mRNA	10.23	8.87	11.34	8.97	9.83	8.42	10.1467	9.07333	356.54	332.98	373.57	312.56	359.42	316.89	354.363	329.623	0.148553	0.155325	-0.228994	-0.00139656	0.390198	0.0197229	0.294641	0.0871504	0.991931	0.00998055	0.0675283	0.709016	0.998776	0.999537	0.112764
100911669	'LOC100911669'	mRNA	0.06	0.1	0	0	0	0.06	0.0533333	0.02	1	1	0	0	0	1	0.666667	0.333333	1.04414	1.90045	2.68478	0.979309	-0.756993	0.54277	0.638069	0.396071	0.810331	0.747056	0.721795	0.930934	0.998776	0.953048	0.955309
100911672	'LOC100911672'	mRNA	6.57	8.49	1.54	4.62	4.63	7.37	5.53333	5.54	427.28	567.69	97.71	306.35	306.71	496.13	364.227	369.73	0.0225066	-0.451632	-0.744743	-0.455413	0.296704	0.714337	0.554318	0.237021	0.346958	0.710739	0.841491	0.898883	0.998776	0.764962	0.954934
100911674	'LOC100911674'	mRNA	2.64	5.96	0	7.03	3.82	6.38	2.86667	5.74333	134.1	311	0	364.99	198.97	335	148.367	299.653	-0.969985	-1.11844	0.0240871	-0.120266	-1.13817	5.90659e-33	0.531192	0.874743	0.584947	0.523037	5.03712e-31	0.886836	0.998776	0.920124	0.876876
100911675	'LOC100911675'	mRNA	0.02	0.03	0.25	0.21	0.06	0	0.1	0.09	0.48	0.62	4.82	4.21	1.18	0	1.97333	1.79667	0.179454	-0.473665	-3.30166	-0.251806	2.84327	0.834403	0.830198	0.204257	0.889955	0.473908	0.921063	0.95193	0.998776	0.976059	0.853392
100911679	'LOC100911679'	mRNA
100911681	'LOC100911681'	mRNA
100911682	'Actl10'	mRNA	2.37	2.86	1.94	2.46	2.38	2.29	2.39	2.37667	96	119	77	102	99	96	97.3333	99	0.0196476	0.229382	0.0796181	0.209174	0.155246	0.868735	0.362195	0.736835	0.35853	0.542131	0.942426	0.770314	0.998776	0.774607	0.888897
100911685	'LOC100911685'	mRNA	1.87	3.19	5.81	1.52	3.39	2.09	3.62333	2.33333	81.04	141.74	200.56	66.94	135.18	93.27	141.113	98.4633	0.563338	-1.22034	-1.09245	-1.79946	-0.121789	2.07471e-07	0.000755779	3.07398e-06	1.73573e-09	0.70647	2.62904e-06	0.0237961	0.00529312	3.69789e-07	0.952735
100911689	'LOC100911689'	mRNA
100911692	'LOC100911692'	mRNA	0.22	0.36	0.08	0.12	0.25	0.09	0.22	0.153333	9.4	13.95	3.13	5.12	10.81	3.86	8.82667	6.59667	0.464274	-0.166015	0.0952249	-0.672567	-0.255256	0.276239	0.838737	0.898585	0.423288	0.756614	0.474615	0.955484	0.998776	0.82988	0.955309
100911693	'LOC100911693'	mRNA	6.09	14.3	0	4.38	10.24	8.27	6.79667	7.63	170.67	409.62	0	124.68	293.06	237.76	193.43	218.5	-0.13168	-1.10684	-0.367274	-0.941004	-0.736289	0.108953	0.54456	0.00539452	0.00012185	0.687004	0.247882	0.89375	0.643267	0.0044615	0.945681
100911695	'LOC100911695'	mRNA
100911699	'LOC100911699'	mRNA	0.22	0.23	0.08	0.38	0.2	0.1	0.176667	0.226667	5.99	6.34	2.2	10.48	5.64	2.93	4.84333	6.35	-0.346614	-0.56392	-1.46061	-0.217099	0.874492	0.48832	0.534884	0.254649	0.811822	0.588644	0.679622	0.889677	0.998776	0.953048	0.914769
100911700	'LOC100911700'	mRNA	1.42	1.17	1.14	1.57	1.47	1.04	1.24333	1.36	43.89	36.85	34.3	49.4	46.46	33.12	38.3467	42.9933	-0.12087	0.0418675	-0.0108677	0.171936	0.0579385	0.513191	0.904406	0.976355	0.625535	0.877663	0.698461	0.977912	0.998776	0.932741	0.972705
100911713	'LOC100911713'	mRNA	0	1.97	0	2.69	0	0	0.656667	0.896667	0	19.01	0	25.66	0	0	6.33667	8.55333	-0.38862	-0.21055	-5.19009	0.178253	4.98552	0.370679	0.955257	0.185357	0.962074	0.0728533	0.576192	0.995551	0.998776	0.999537	0.36116
100911718	'LOC100911718'	mRNA
100911725	'LOC100911725'	mRNA																			5.1084		-5.0298			0.192777		0.0718016			0.998776		0.358347
100911727	'LOC100911727'	mRNA
100911728	'LOC100911728'	mRNA
100911730	'LOC100911730'	mRNA	69.7	72.96	66.23	77.33	70.52	81.77	69.63	76.54	1680.09	1803.82	1556.19	1888.39	1731.16	2025.39	1680.03	1881.65	-0.119364	-0.427592	-0.183262	-0.312736	-0.2379	1.92653e-05	1.49823e-05	0.120327	0.000678831	0.118096	0.000171699	0.0014609	0.998776	0.0154949	0.463345
100911733	'LOC100911733'	mRNA	0.07	0.28	0.08	0.16	0.21	0.07	0.143333	0.146667	1.07	4.13	1.06	2.28	3	1.04	2.08667	2.10667	0.0303803	-0.366555	0.677915	-0.396681	-1.03543	0.970209	0.815007	0.606657	0.792393	0.440305	0.994188	0.950386	0.998776	0.953048	0.830473
100911734	'LOC100911734'	mRNA	18.52	17.96	14.15	16.67	18.16	18.73	16.8767	17.8533	935.75	926.02	673.03	837.49	960.15	950.28	844.933	915.973	-0.0723259	0.0196412	-0.21014	0.0907141	0.234039	0.068563	0.889457	0.0365636	0.371649	0.123916	0.175769	0.972278	0.998776	0.785922	0.475158
100911740	'Mrln'	mRNA	0.43	0.21	0.5	0.5	0.72	0.25	0.38	0.49	2	1	2	2	3	1	1.66667	2	-0.218892	-1.18949	-1.17914	-0.981456	0.00722382	0.801737	0.329663	0.372785	0.41873	0.9965	0.898648	0.741195	0.998776	0.826003	0.999528
100911744	'LOC100911744'	mRNA
100911751	'LOC100911751'	mRNA	0.91	1.02	0.31	1.5	0.47	1.09	0.746667	1.02	12.9	14.57	4.26	21.71	6.8	15.7	10.5767	14.7367	-0.434383	-0.943123	-0.610165	-0.496602	-0.325565	0.192562	0.149089	0.277015	0.416702	0.636159	0.370466	0.521366	0.998776	0.825006	0.93513
100911757	'Tshz2'	mRNA	50.53	48.22	39.72	52.38	52.87	54.46	46.1567	53.2367	4449	4379	3436	4739	4795	4990	4088	4841.33	-0.199867	-0.26299	-0.13825	-0.0656128	-0.119118	1.05357e-29	0.019614	0.0308136	0.342307	0.283209	7.43451e-28	0.180569	0.998776	0.760797	0.696212
100911758	'LOC100911758'	mRNA
100911761	'LOC100911761'	mRNA	0.13	0.03	0.21	0.52	0.14	0.41	0.123333	0.356667	1.58	0.34	2.46	6.17	1.66	4.86	1.46	4.23	-1.49055	0.0952732	1.70001	1.88964	-1.60533	0.0460566	0.965783	0.349095	0.229939	0.415699	0.130244	0.995551	0.998776	0.635549	0.810538
100911766	'LOC100911766'	mRNA	4.64	4.97	14.06	3.85	3.54	6.92	7.89	4.77	102.5	111.26	283.72	86.27	79.39	151.08	165.827	105.58	0.695482	0.376478	0.0436603	-0.344643	0.340877	1.10646e-11	0.391529	0.87898	0.300396	0.409173	2.48869e-10	0.794315	0.998776	0.715733	0.806045
100911769	'LOC100911769'	mRNA	0.07	0	0	0.01	0.07	0.25	0.0233333	0.11	6.06	0	0	0.97	6.03	21.55	2.02	9.51667	-2.19196	-1.52915	0.16396	0.593611	-1.69551	9.75446e-05	0.415371	0.877474	0.653743	0.249671	0.000728911	0.812032	0.998776	0.933469	0.660394
100911772	'LOC100911772'	mRNA
100911776	'LOC100911776'	mRNA	1.7	1.39	1.51	1.91	1.37	1.54	1.53333	1.60667	90.7	75.97	78.66	104.08	74.98	84.98	81.7767	88.0133	-0.0618906	0.471002	0.239768	0.528123	0.23637	0.628408	0.0897911	0.383666	0.0569944	0.353223	0.78367	0.407152	0.998776	0.301292	0.760313
100911779	'LOC100911779'	mRNA	1.79	1.88	3.52	2.33	1.6	2.46	2.39667	2.13	69.02	74.33	133.2	91.97	63.24	97.88	92.1833	84.3633	0.172032	0.82182	0.405679	0.622086	0.420216	0.170207	0.018166	0.144132	0.0278636	0.230367	0.340944	0.173879	0.998776	0.191421	0.638058
100911784	'LOC100911784'	mRNA
100911790	'LOC100911790'	mRNA	0.06	0	2.23	4.86	4.04	0	0.763333	2.96667	0.25	0	8.11	17.62	15.22	0	2.78667	10.9467	-1.92974	0.300954	1.73663	2.19402	-1.42886	0.000118008	0.904435	0.551728	0.457945	0.438643	0.000861085	0.977912	0.998776	0.852035	0.828937
100911795	'Erich6b'	mRNA	0.01	0.04	0.02	0.03	0.02	0.01	0.0233333	0.02	1.22	5.99	3.78	4.86	2.48	1.14	3.66333	2.82667	0.418197	0.904882	-0.138759	0.497307	1.05452	0.524195	0.517864	0.93615	0.738881	0.494647	0.709307	0.88099	0.998776	0.953048	0.863116
100911796	'LOC100911796'	mRNA	0.13	0.23	0	0.1	0.02	0.06	0.12	0.06	3	6.26	0	2.7	0.5	1.5	3.08667	1.56667	1.02249	1.62311	1.82037	0.0143175	-0.191345	0.197996	0.337237	0.234674	0.99447	0.894185	0.37821	0.747325	0.998776	0.999537	0.978553
100911797	'LOC100911797'	mRNA	0	0	0.08	0	0	0	0.0266667	0	0	0	3.03	0	0	0	1.01	0		0.708896	0.310318	-1.83315	0.402211		0.823668	0.917153	0.649878	0.89879		0.950386	0.998776	0.932741	0.98048
100911798	'Seh1l'	mRNA	8.84	9.27	8.79	9.01	8.03	7.42	8.96667	8.15333	419	446	404	424	385	379	423	396	0.139299	-0.150059	0.0575828	-0.29478	-0.202308	0.0167319	0.225376	0.603098	0.0152627	0.0967711	0.0589647	0.632707	0.998776	0.131058	0.418059
100911800	'LOC100911800'	mRNA																		-1.78325	-1.70536	-1.83232			0.658792	0.666581	0.650031			0.930934	0.998776	0.932741
100911801	'LOC100911801'	mRNA
100911804	'LOC100911804'	mRNA
100911807	'LOC100911807'	mRNA	0.58	0.32	0.29	0.44	0.3	0.12	0.396667	0.286667	25.05	13.88	12.29	19.23	13.15	5.41	17.0733	12.5967	0.482845	1.25222	0.571599	0.768985	0.686959	0.116459	0.0734796	0.46853	0.323084	0.323745	0.260609	0.367766	0.998776	0.742184	0.734229
100911813	'LOC100911813'	mRNA	1.95	1.91	1.87	0.79	0	2.85	1.91	1.21333	5.75	5.1	4.84	2	0	7.14	5.23	3.04667	0.823721	-0.292514	-0.0352142	-0.978321	-0.251584	0.162353	0.771621	0.970435	0.445779	0.775851	0.329467	0.950386	0.998776	0.842692	0.955309
100911814	'LOC100911814'	mRNA	0	0	0	0	0	0.08	0	0.0266667	0	0	0	0	0	2.52	0	0.84				1.87326					0.642707					0.932741
100911818	'LOC100911818'	mRNA																		-0.893798	1.07539	-0.944245	-1.97171		0.826617	0.721789	0.817	0.62504		0.950386	0.998776	0.953048	0.929273
100911825	'LOC100911825'	mRNA	0.63	0.83	0.33	1.11	1.21	0.89	0.596667	1.07	11.61	15.87	5.98	20.24	22.84	16.9	11.1533	19.9933	-0.797902	-1.53191	-0.645356	-0.66654	-0.880436	0.00885265	0.0123215	0.267147	0.180642	0.24231	0.0350946	0.138478	0.998776	0.567059	0.652835
100911831	'Zfp182'	mRNA	3.88	4.7	5.5	4.47	3.56	4.03	4.69333	4.02	175	218	243	206	165	188	212	186.333	0.230321	0.64775	0.332617	0.407585	0.321825	0.00583887	0.00526367	0.132692	0.047036	0.177964	0.0248028	0.0825571	0.998776	0.266145	0.565212
100911832	'Rtl5'	mRNA	7.42	9.94	7.92	9.26	8.85	9.24	8.42667	9.11667	455	628	476	582	558	588	519.667	576	-0.10434	-0.164585	-0.122519	-0.0626824	-0.0365391	0.0382644	0.269128	0.227033	0.550893	0.807057	0.113115	0.683119	0.998776	0.902417	0.955309
100911837	'LOC100911837'	mRNA	0.96	0.71	0.91	1.31	1.92	0.81	0.86	1.34667	56.51	41.71	52.04	77.1	113.79	47.29	50.0867	79.3933	-0.620449	-0.761544	-0.241249	-0.14398	-0.516376	2.87783e-05	0.0601568	0.497919	0.717436	0.130979	0.00024542	0.331502	0.998776	0.953048	0.489542
100911839	'LOC100911839'	mRNA
100911840	'LOC100911840'	mRNA	18.19	15.14	14.82	16.13	17.32	18.67	16.05	17.3733	85.41	67.62	63.94	69.87	77.49	80.18	72.3233	75.8467	-0.0244824	-0.559813	-0.210579	-0.537388	-0.344781	0.858034	0.0222777	0.344817	0.0196678	0.190792	0.936009	0.194491	0.998776	0.154164	0.58346
100911842	'LOC100911842'	mRNA																			1.10639		-1.03282			0.786282		0.80018			0.998776		0.955309
100911845	'LOC100911845'	mRNA
100911847	'LOC100911847'	mRNA	76.1	80.39	124.65	86.84	99.49	55.43	93.7133	80.5867	496.3	511.2	762.38	539.95	633.12	343.68	589.96	505.583	0.26681	1.37476	-0.0952384	1.09269	1.47614	1.19855e-07	4.18347e-10	0.567251	1.51804e-07	1.25338e-10	1.56849e-06	2.05527e-07	0.998776	1.83335e-05	6.25702e-08
100911848	'LOC100911848'	mRNA	2.1	1.6	1.25	1.86	1.2	2.14	1.65	1.73333	46.07	37.4	26.5	42.98	28.16	49.93	36.6567	40.3567	-0.0945892	-0.156525	-0.136172	-0.0768295	-0.0149565	0.618463	0.668228	0.688445	0.830728	0.968182	0.776163	0.934485	0.998776	0.956013	0.997642
100911854	'LOC100911854'	mRNA	0	0.01	0.01	0	0.01	0	0.00666667	0.00333333	0	0.5	0.5	0	0.5	0	0.333333	0.166667	1.04414					0.666929					0.810012
100911855	'LOC100911855'	mRNA	0.06	0.17	0.06	0.23	0.28	0.24	0.0966667	0.25	1.11	3.24	1.05	4.32	5.22	4.37	1.8	4.63667	-1.32095	0.373663	-0.822487	1.71627	1.20436	0.0566335	0.816967	0.690681	0.185463	0.53699	0.152304	0.950386	0.998776	0.574885	0.885722
100911857	'LOC100911857'	mRNA
100911859	'Hoxc11'	mRNA	5.56	0	0.15	1.89	2.63	2.26	1.90333	2.26	151	0	4	52	73	63	51.6667	62.6667	-0.234322	-0.533402	-0.0332042	-0.301211	-0.501117	0.133452	0.787744	0.911967	0.334308	0.799487	0.288657	0.950386	0.998776	0.752843	0.955309
100911860	'LOC100911860'	mRNA	0	0	0	0	0	0.05	0	0.0166667	0	0	0	0	0	2.35	0	0.783333			2.51725	1.87326	-2.43804			0.501987	0.642707	0.542148			0.998776	0.932741	0.888897
100911865	'LOC100911865'	mRNA	1.12	0.73	1.71	0.96	0.7	0.41	1.18667	0.69	47.72	31.95	71.25	41.89	30.45	18.09	50.3067	30.1433	0.783053	0.943575	0.201645	0.13625	0.751169	3.34644e-05	0.0305797	0.887975	0.759429	0.609398	0.000280988	0.232703	0.998776	0.953048	0.924031
100911867	'LOC100911867'	mRNA	0	0	0	0	0.04	0	0	0.0133333	0	0	0	0	1.62	0	0	0.54				0.979309					0.810331					0.953048
100911870	'LOC100911870'	mRNA
100911871	'LOC100911871'	mRNA	0.34	0.69	0	0.26	0.51	0.43	0.343333	0.4	4	8.11	0	3.02	6	5	4.03667	4.67333	-0.167145	0.452805	0.859088	0.655772	-0.405978	0.767432	0.742847	0.453243	0.554895	0.75527	0.877832	0.950386	0.998776	0.904597	0.955309
100911881	'LOC100911881'	mRNA	4.34	7.3	4.57	4.27	6.07	1.56	5.40333	3.96667	110.46	180.54	108.37	109.86	150.25	46.21	133.123	102.107	0.426829	0.943024	0.387018	0.518326	0.562184	9.12626e-05	0.00127885	0.225477	0.170403	0.108734	0.000688834	0.0338111	0.998776	0.551837	0.443735
100911886	'LOC100911886'	mRNA
100911887	'LOC100911887'	mRNA	0	0.12	0	0	0	0.15	0.04	0.05	0	5.77	0	0	0	7.29	1.92333	2.43	-0.293205	-1.66984	0.818988	-1.19494	-2.46706	0.714364	0.483014	0.487638	0.75202	0.0529032	0.841467	0.862357	0.998776	0.953048	0.304298
100911888	'LOC100911888'	mRNA
100911893	'LOC100911893'	mRNA
100911914	'LOC100911914'	mRNA	0.07	0	0	0.29	0	0	0.0233333	0.0966667	1.77	0	0	7.11	0	0	0.59	2.37	-1.96196	1.02976		3.67702	0.890729	0.0700971	0.800761		0.22472	0.827203	0.178734	0.950386		0.630518	0.955309
100911917	'LOC100911917'	mRNA	3.41	5.16	2.65	4.04	4.02	3.26	3.74	3.77333	71.18	109.4	53.72	84.91	85.19	69.11	78.1	79.7367	0.0142214	-0.603891	-0.383884	-0.612319	-0.214491	0.914586	0.0928466	0.187813	0.0389292	0.516778	0.970403	0.41357	0.998776	0.237191	0.873953
100911925	'LOC100911925'	mRNA	0	0	0	0.17	0	0.33	0	0.166667	0	0	0	1	0	2	0	1				2.45711					0.479541					0.862838
100911928	'LOC100911928'	mRNA	0.29	0.25	0.49	0.29	0.3	0	0.343333	0.196667	4.69	4.09	7.83	4.74	5.04	0	5.53667	3.26	0.808288	-0.604014	-1.8647	-1.39822	1.26635	0.157238	0.463686	0.0850483	0.178983	0.31356	0.322616	0.851063	0.998776	0.565052	0.725197
100911932	'LOC100911932'	mRNA	1.1	1.96	1.18	2.11	1.24	1.72	1.41333	1.69	40.5	74	42.5	79.5	47	65.5	52.3333	64	-0.2462	0.166701	0.253395	0.415855	-0.0815244	0.111812	0.656584	0.435771	0.211926	0.821747	0.252774	0.930934	0.998776	0.615554	0.955309
100911936	'LOC100911936'	mRNA
100911937	'LOC100911937'	mRNA
100911938	'LOC100911938'	mRNA	0	0	0	0.04	0.02	0	0	0.02	0	0	0	1	0.67	0	0	0.556667				0.979309					0.810331					0.953048
100911939	'LOC100911939'	mRNA
100911941	'LOC100911941'	mRNA
100911944	'LOC100911944'	mRNA
100911949	'LOC100911949'	mRNA	0.48	0.71	0.93	0.78	0.41	0.3	0.706667	0.496667	8	12	15	13	7	5	11.6667	8.33333	0.529569	0.743898	-0.14237	0.203082	0.893232	0.158021	0.287118	0.859308	0.796158	0.214221	0.32354	0.703095	0.998776	0.953048	0.616805
100911951	'LOC100911951'	mRNA	39.27	26.71	35.19	42.74	47.43	39.95	33.7233	43.3733	1220.06	864.66	1047.14	1339.55	1522.16	1267.33	1043.95	1376.35	-0.354644	0.17933	-0.216169	0.524836	0.400084	1.91508e-25	0.41268	0.446893	0.00186691	0.0401368	1.12984e-23	0.809612	0.998776	0.0323537	0.259773
100911956	'LOC100911956'	mRNA	14.95	13.36	17.81	13.95	14.97	13.19	15.3733	14.0367	226	204	260	210.66	228.48	200.69	230	213.277	0.15305	0.79928	0.525071	0.631665	0.279072	0.0531438	9.04277e-05	0.0111872	0.000427336	0.225315	0.145286	0.00542881	0.797013	0.0114477	0.631855
100911958	'LOC100911958'	mRNA
100911959	'LOC100911959'	mRNA	25.42	0.91	68.58	18.8	30.95	4.6	31.6367	18.1167	910.69	33.35	2439.1	686.23	1135.36	169.72	1127.71	663.77	0.808787	5.25396	1.71064	4.39848	3.54415	1.03058e-90	0.00958117	0.523917	0.00874633	0.101522	3.49892e-88	0.119425	0.998776	0.0912144	0.429118
100911964	'LOC100911964'	mRNA																			1.10639		-1.03282			0.786282		0.80018			0.998776		0.955309
100911970	'Mipol1'	mRNA	1.81	1.86	2.05	1.47	2.27	1.46	1.90667	1.73333	154	162	168	126	198	127	161.333	150.333	0.146022	0.24891	0.254395	0.0963278	-0.000100819	0.121845	0.2198	0.196997	0.686839	0.99959	0.269911	0.624995	0.998776	0.947406	0.999854
100911971	'Spata31e1'	mRNA
100911976	'LOC100911976'	mRNA	0.06	0	0	0	0.06	0	0.02	0.02	0.5	0	0	0	0.5	0	0.166667	0.166667	0.0441422					0.987793					0.992842
100911982	'LOC100911982'	mRNA
100911983	'LOC100911983'	mRNA	0	0	0	0.04	0.02	0	0	0.02	0	0	0	1	0.67	0	0	0.556667				0.979309					0.810331					0.953048
100911984	'LOC100911984'	mRNA	0	0	0	0.05	0	0	0	0.0166667	0	0	0	1	0	0	0	0.333333				0.979309					0.810331					0.953048
100911986	'LOC100911986'	mRNA	0.45	1.42	1.03	1.43	1.39	1.2	0.966667	1.34	9.31	29.98	20.63	29.94	29.33	25.38	19.9733	28.2167	-0.45433	0.139187	0.0988807	0.611021	0.0452015	0.0601968	0.806156	0.841756	0.171829	0.936931	0.159502	0.950386	0.998776	0.553932	0.994178
100911988	'LOC100911988'	mRNA
100911993	'LOC100911993'	mRNA	0.1	0.21	0.61	0.13	0.17	0.04	0.306667	0.113333	10.02	21.61	58.28	12.74	17.16	3.65	29.97	11.1833	1.46631	2.10689	0.456972	0.558417	1.65397	1.00154e-07	0.00992898	0.593574	0.523879	0.0402267	1.32904e-06	0.121603	0.998776	0.890271	0.260039
100911994	'LOC100911994'	mRNA																		-1.78371	-1.7046	-1.83315			0.658706	0.672962	0.649878			0.930934	0.998776	0.932741
100911999	'LOC100911999'	mRNA
100912008	'LOC100912008'	mRNA	3.28	2.87	5.82	2.86	5.15	3.43	3.99	3.81333	39.13	36.24	69.82	33.13	64.65	41.05	48.3967	46.2767	0.108765	0.402409	1.18311	0.280071	-0.770726	0.525279	0.341875	0.0134624	0.477564	0.176065	0.710186	0.752142	0.861663	0.862838	0.562094
100912009	'LOC100912009'	mRNA	0.86	0.51	0.75	0.76	1.16	0.69	0.706667	0.87	43	26.23	37	39	60	35.71	35.41	44.9033	-0.298524	-0.189118	0.195404	0.0955044	-0.37931	0.109511	0.607534	0.542535	0.788022	0.2948	0.248775	0.925239	0.998776	0.953048	0.70924
100912012	'Clec3b'	mRNA	6.67	7.51	2.98	9.03	6.75	4.64	5.72	6.80667	222	256	97	306	230	159	191.667	231.667	-0.229309	-0.485534	0.314143	-0.248512	-0.794857	0.00471327	0.125826	0.0600186	0.294826	0.00772208	0.0207716	0.479906	0.998776	0.709556	0.0945693
100912013	'LOC100912013'	mRNA	0.01	0	0	0.01	0	0	0.00333333	0.00333333	0.5	0	0	0.5	0	0	0.166667	0.166667	0.0441422					0.987793					0.992842
100912019	'LOC100912019'	mRNA	0.19	0.15	0.1	0	0.34	0.22	0.146667	0.186667	6	4.96	3	0	11	7	4.65333	6	-0.322556	-0.039472	0.502384	0.3874	-0.535697	0.529036	0.969019	0.586612	0.740088	0.546326	0.712589	0.995551	0.998776	0.953048	0.891357
100912021	'LOC100912021'	mRNA																			1.93449		-1.8566			0.632431		0.646231			0.998776		0.935462
100912026	'LOC100912026'	mRNA
100912028	'LOC100912028'	mRNA																			1.10639		-1.03282			0.786282		0.80018			0.998776		0.955309
100912032	'Rps27a'	mRNA	430.65	352	456.52	387.64	413.84	368.89	413.057	390.123	5656	4652	5769	5061	5475	4833	5359	5123	0.109117	0.0488829	-0.0126906	-0.0708178	0.0670838	1.98973e-11	0.728435	0.877835	0.452389	0.612167	4.35561e-10	0.950386	0.998776	0.847567	0.924881
100912034	'LOC100912034'	mRNA	2.85	0.69	0.73	2.75	2.06	2.03	1.42333	2.28	76.48	18.84	19.01	74.88	56.44	55.82	38.11	62.38	-0.666772	-1.25672	-0.066987	-0.594744	-1.19229	7.72696e-05	0.016952	0.837098	0.0315321	0.0420308	0.000594692	0.166788	0.998776	0.206095	0.266428
100912038	'LOC100912038'	mRNA
100912042	'LOC100912042'	mRNA	2.43	0.39	11.07	1.61	11.72	10.01	4.63	7.78	38.06	6.19	169.46	25.36	187.56	159.89	71.2367	124.27	-0.758644	-0.448096	-0.91653	0.261824	0.478005	4.17189e-10	0.729094	0.381986	0.793434	0.7266	7.68363e-09	0.950386	0.998776	0.953048	0.955309
100912052	'LOC100912052'	mRNA	0.61	0.54	0.35	0.33	0.17	0.38	0.5	0.293333	7.19	6.48	4	3.89	2	4.46	5.89	3.45	0.815813	4.04586	3.41403	3.08245	0.651618	0.141421	0.0130998	0.0649996	0.1069	0.525735	0.300511	0.144072	0.998776	0.43062	0.878428
100912059	'LOC100912059'	mRNA	14.21	14.81	12.72	14.96	14.64	15.34	13.9133	14.98	818.13	877.59	718.01	882.13	866.42	915.68	804.577	888.077	-0.0983121	0.00684426	-0.0287765	0.101258	0.0414503	0.015236	0.949758	0.753638	0.267766	0.716091	0.0545965	0.995045	0.998776	0.67921	0.955309
100912062	'LOC100912062'	mRNA	0	0.02	0	0	0	0.03	0.00666667	0.01	0	1.38	0	0	0	2.16	0.46	0.72	-0.602221	1.02976	3.11163	1.87326	-2.07345	0.69812	0.800761	0.275529	0.642707	0.434969	0.830818	0.950386	0.998776	0.932741	0.826776
100912067	'LOC100912067'	mRNA
100912068	'LOC100912068'	mRNA	0.75	1.3	0.14	0.9	0.68	0.4	0.73	0.66	28.95	51.58	5.35	35.58	26.98	16.16	28.6267	26.24	0.169734	0.577242	0.600939	0.428261	-0.0217378	0.450611	0.418411	0.215467	0.398294	0.975147	0.647162	0.814372	0.998776	0.809225	0.997642
100912070	'LOC100912070'	mRNA	0.67	0.12	0.19	0.54	0	0.44	0.326667	0.326667	5.56	1	1.47	4.37	0	3.52	2.67667	2.63	0.0695169	2.76902	3.3715	2.71706	-0.595007	0.923415	0.19258	0.0941114	0.232812	0.697009	0.974827	0.588964	0.998776	0.638824	0.94849
100912076	'LOC100912076'	mRNA	5.42	7.28	5.06	5.65	5.47	7.82	5.92	6.31333	89.63	121.94	80.99	93.66	91.56	130.7	97.52	105.307	-0.0666845	-0.0937045	0.141075	-0.0242659	-0.228557	0.568735	0.707154	0.513195	0.920146	0.344625	0.742065	0.950386	0.998776	0.985486	0.751746
100912096	'Zfp113'	mRNA	1.67	1.82	1.42	1.85	1.7	1.25	1.63667	1.6	70	78	58	79	73	54	68.6667	68.6667	0.0441422	-0.342974	-0.101644	-0.38995	-0.235545	0.756147	0.207058	0.68147	0.159127	0.354628	0.869955	0.605907	0.998776	0.530972	0.762104
100912097	'LOC100912097'	mRNA
100912104	'LOC100912104'	mRNA
100912108	'Nupr1'	mRNA	80.81	75.28	43.11	103.83	89.26	63.69	66.4	85.5933	591.64	541.05	297.69	731.37	641.88	448.23	476.793	607.16	-0.30457	0.743232	0.072582	1.05072	0.676498	1.99871e-09	0.0016035	0.621616	2.79051e-09	0.00578635	3.36434e-08	0.0397116	0.998776	5.68934e-07	0.079197
100912114	'LOC100912114'	mRNA
100912115	'LOC100912115'	mRNA	17.39	16.37	16.2	17.43	17.97	16.02	16.6533	17.14	743	708	673	747	799	742	708	762.667	-0.0631611	-0.0269659	0.103031	0.0304699	-0.124282	0.146054	0.801015	0.272715	0.755504	0.270008	0.307021	0.950386	0.998776	0.953048	0.681943
100912132	'LOC100912132'	mRNA
100912135	'LOC100912135'	mRNA
100912139	'LOC100912139'	mRNA	0.05	0	0	0	0	0	0.0166667	0	1	0	0	0	0	0	0.333333	0		0.0679826	-0.817164	-0.944245	0.890729		0.986707	0.841276	0.817	0.827203		0.995551	0.998776	0.953048	0.955309
100912141	'Tro'	mRNA	13.17	13.25	14.43	15.03	15.11	13.09	13.6167	14.41	829	859	891	970	978	855	859.667	934.333	-0.0760178	0.425311	-0.17143	0.493838	0.602333	0.0533458	0.000520097	0.110636	8.07004e-06	6.11371e-07	0.145771	0.0186165	0.998776	0.000490436	8.52773e-05
100912151	'LOC100912151'	mRNA	1.73	3.15	0	2.23	2.01	3.53	1.62667	2.59	180.08	339	0	239.25	215.33	383	173.027	279.193	-0.646128	-0.52702	0.38566	0.147721	-0.907374	4.20625e-16	0.772833	0.0968737	0.608644	0.613263	1.41472e-14	0.950386	0.998776	0.929408	0.925524
100912152	'LOC100912152'	mRNA
100912159	'LOC100912159'	mRNA
100912163	'LOC100912163'	mRNA	4.31	0.84	4.49	3.59	3.44	2.66	3.21333	3.23	370.17	74.08	378.93	317.17	304.83	237.7	274.393	286.567	-0.0184832	0.853281	0.583629	0.84408	0.273003	0.792727	0.288681	0.221202	0.00626704	0.694841	0.894035	0.704743	0.998776	0.0736241	0.948041
100912165	'LOC100912165'	mRNA	5.72	7.41	3.9	5.2	5.55	4.98	5.67667	5.24333	51.12	65.69	33.36	45.29	49.14	43.45	50.0567	45.96	0.167326	-0.393279	-0.19194	-0.555841	-0.195431	0.325199	0.232599	0.495785	0.0581382	0.569139	0.528173	0.640998	0.998776	0.305052	0.904902
100912172	'LOC100912172'	mRNA	0	0	0	0.3	0	0	0	0.1	0	0	0	1	0	0	0	0.333333			1.10639	0.979309	-1.03282			0.786282	0.810331	0.80018			0.998776	0.953048	0.955309
100912186	'LOC100912186'	mRNA
100912195	'LOC100912195'	mRNA	73.13	53.04	71.02	62.1	79.13	61.19	65.73	67.4733	748	541	694	624	807	617	661	682.667	-0.00238884	-0.0661431	-0.126961	-0.0736346	0.0669807	0.958079	0.698907	0.241705	0.59473	0.687099	0.990558	0.947337	0.998776	0.9252	0.945681
100912196	'LOC100912196'	mRNA	0	0	0	0.21	0	0	0	0.07	0	0	0	4	0	0	0	1.33333				2.86972					0.431243					0.83464
100912199	'LOC100912199'	mRNA	0	0.08	0.08	0	0.05	0	0.0533333	0.0166667	0	3	3.04	0	2	0	2.01333	0.666667	1.63869	2.55187	2.59123	0.920337	-0.0354018	0.134279	0.289479	0.218032	0.795306	0.981806	0.290166	0.705772	0.998776	0.953048	0.997642
100912216	'Prcd'	mRNA	1.12	0.61	0.78	0.97	0.91	0.88	0.836667	0.92	17	17	9	12	14	12	14.3333	12.6667	0.222479	0.201863	-0.18482	-0.0191568	0.392104	0.488104	0.725159	0.760299	0.973667	0.518947	0.679557	0.950386	0.998776	0.999537	0.875231
100912217	'LOC100912217'	mRNA
100912218	'LOC100912218'	mRNA	0.69	0.84	0.87	0.97	0.91	0.97	0.8	0.95	45	56	54	64	61	66	51.6667	63.6667	-0.257162	-0.0565433	-0.0416431	0.194203	-0.0100316	0.0982439	0.84717	0.89274	0.481963	0.975944	0.22893	0.958587	0.998776	0.863755	0.997642
100912228	'LOC100912228'	mRNA
100912233	'LOC100912233'	mRNA	0	0.05	0	0	0	0	0.0166667	0	0	1	0	0	0	0	0.333333	0		1.02976			0.890729		0.800761			0.827203		0.950386			0.955309
100912235	'Mast4'	mRNA	1.06	1.38	1.2	1.56	1.45	1.95	1.21333	1.65333	157.7	211.33	175.52	238.12	221.23	301.16	181.517	253.503	-0.437761	-0.47672	-0.267962	-0.0401622	-0.203741	5.23068e-08	0.0103869	0.0949331	0.817016	0.288934	7.2849e-07	0.124952	0.998776	0.953048	0.703605
100912245	'LOC100912245'	mRNA
100912252	'LOC100912252'	mRNA
100912259	'LOC100912259'	mRNA	3.61	4.93	7.89	5.58	5.46	4.98	5.47667	5.34	93.82	130.97	200.01	147.16	144.96	132.7	141.6	141.607	0.0440743	-0.0143964	0.169389	-0.0745218	-0.178554	0.656127	0.962091	0.346838	0.692121	0.554997	0.802934	0.995551	0.998776	0.950027	0.896788
100912261	'LOC100912261'	mRNA
100912262	'LOC100912262'	mRNA	0.2	0.2	0.17	0.27	0	0.04	0.19	0.103333	12.55	13.1	10.65	17.61	0	2.93	12.1	6.84667	0.865676	2.37641	3.08647	1.4382	-0.716608	0.0266049	0.0492543	0.312734	0.409408	0.475956	0.0853652	0.298531	0.998776	0.818945	0.853392
100912265	'LOC100912265'	mRNA
100912272	'LOC100912272'	mRNA
100912282	'LOC100912282'	mRNA	0	0.98	1.03	0.98	0.98	0	0.67	0.653333	0	44.24	44.22	44.12	44.21	0	29.4867	29.4433	0.0462639	-0.513381	0.865803	-0.566338	-1.36482	0.831169	0.7236	0.00424452	0.696177	0.35266	0.919241	0.950386	0.589185	0.951639	0.759535
100912286	'Leng9'	mRNA	3.2	3.35	2.95	3.42	3.07	2.98	3.16667	3.15667	118.58	127.34	107.03	129.44	116.5	113.76	117.65	119.9	0.0168119	-0.143591	-0.190157	-0.167878	0.0519772	0.876389	0.466967	0.327611	0.394195	0.798331	0.947359	0.853366	0.998776	0.80499	0.955309
100912289	'Fam9c'	mRNA																			1.10639		-1.03282			0.786282		0.80018			0.998776		0.955309
100912292	'Enho'	mRNA	26.72	24.84	33.8	27.2	27.99	21.53	28.4533	25.5733	330	308	401	333	347	265	346.333	315	0.180952	0.462723	-0.200388	0.270576	0.668208	0.00523841	0.0129631	0.200216	0.0985848	0.00042701	0.0226532	0.142812	0.998776	0.413006	0.0129193
100912294	'LOC100912294'	mRNA	1.05	1.53	1.4	1.09	1.02	1.56	1.32667	1.22333	37	54	49	39	38.99	58	46.6667	45.33	0.0860685	0.376656	0.261793	0.274233	0.121475	0.62021	0.276695	0.462083	0.442111	0.735527	0.777434	0.691962	0.998776	0.839437	0.955309
100912302	'Sox1'	mRNA
100912306	'LOC100912306'	mRNA
100912314	'LOC100912314'	mRNA
100912317	'LOC100912317'	mRNA
100912321	'LOC100912321'	mRNA	0	0.03	0	0.03	0	0	0.01	0.01	0	1	0	1	0	0	0.333333	0.333333	0.0441422	1.02976	1.10639	0.979309	-0.0710441	0.982738	0.800761	0.786282	0.810331	0.986109	0.994258	0.950386	0.998776	0.953048	0.997642
100912327	'LOC100912327'	mRNA
100912336	'LOC100912336'	mRNA	0.23	0.08	0	0.15	0.08	0	0.103333	0.0766667	3	1	0	2	1	0	1.33333	1	0.45918	0.470905	1.73295	0.0166915	-1.25635	0.675287	0.808037	0.242397	0.993551	0.398908	0.815949	0.950386	0.998776	0.999537	0.799164
100912338	'LOC100912338'	mRNA	0.91	0.38	0	0	0	0.58	0.43	0.193333	5	2	0	0	0	3	2.33333	1	1.26653	-0.464777	0.0114272	-1.7268	-0.476896	0.183865	0.744239	0.992255	0.314875	0.73409	0.358506	0.950386	0.998776	0.734493	0.955309
100912340	'LOC100912340'	mRNA
100912342	'LOC100912342'	mRNA	0.66	1.02	0.3	0.37	0.73	0.29	0.66	0.463333	9	14	4	5	10	4	9	6.33333	0.551102	0.55971	1.08654	0.0193276	-0.520236	0.198591	0.49555	0.125407	0.9823	0.456435	0.379106	0.868991	0.998776	0.999537	0.842683
100912347	'LOC100912347'	mRNA	0.2	0.07	0.21	0.14	0.08	0.05	0.16	0.09	14	5	15	10	6	4	11.3333	6.66667	0.809677	0.464943	0.0122236	-0.364986	0.457488	0.0427	0.536467	0.986771	0.650198	0.532	0.123251	0.890209	0.998776	0.932741	0.882943
100912348	'LOC100912348'	mRNA
100912350	'LOC100912350'	mRNA	0.11	0.06	0.03	0.04	0.09	0.08	0.0666667	0.07	7.1	4.17	1.65	2.78	6.61	6.04	4.30667	5.14333	-0.21199	-0.60663	0.0607881	-0.422258	-0.661946	0.696209	0.5717	0.946127	0.668609	0.513923	0.828982	0.909189	0.998776	0.938448	0.871546
100912356	'LOC100912356'	mRNA
100912361	'LOC100912361'	mRNA
100912365	'LOC100912365'	mRNA	0.3	0.07	0	0.22	0	0.37	0.123333	0.196667	4	1	0	3	0	5	1.66667	2.66667	-0.63393	0.79302	0.224788	1.42915	0.574015	0.434548	0.703373	0.917154	0.437114	0.782466	0.632549	0.950386	0.998776	0.83743	0.955309
100912371	'LOC100912371'	mRNA
100912372	'Tcaf2'	mRNA	0	0.04	0.04	0	0	0	0.0266667	0	0	1.68	1.46	0	0	0	1.04667	0		1.92875	1.10639		0.82927		0.63286	0.786282		0.788062		0.930934	0.998776		0.955309
100912379	'LOC100912379'	mRNA	0	0	0	0.3	0	0	0	0.1	0	0	0	2.7	0	0	0	0.9		-1.78325	-1.70536	0.0197872			0.658792	0.666581	0.994505			0.930934	0.998776	0.999537
100912380	'LOC100912380'	mRNA	278.97	187.74	236.73	219	270.53	197.36	234.48	228.963	5162.62	3524.83	4245.22	4074.21	5075.53	3701.98	4310.89	4283.91	0.0532009	-0.0646355	-0.0961748	-0.126652	0.0370189	0.00306383	0.675939	0.165798	0.266106	0.814252	0.0144246	0.93805	0.998776	0.677539	0.955309
100912388	'LOC100912388'	mRNA	0	0.03	0	0	0	0	0.01	0	0	0.33	0	0	0	0	0.11	0
100912391	'LOC100912391'	mRNA	0	0	0.13	0	0	0	0.0433333	0	0	0	2.13	0	0	0	0.71	0		0.109192	-0.75449	-1.84454	0.876618		0.969866	0.807674	0.647767	0.814974		0.995551	0.998776	0.932741	0.955309
100912393	'LOC100912393'	mRNA	0	0.47	0	0.18	0	0.65	0.156667	0.276667	0	9.23	0	3.46	0	12.67	3.07667	5.37667	-0.761202	-1.19903	0.853067	-0.462872	-2.03125	0.192472	0.750466	0.689583	0.887812	0.117831	0.370332	0.950386	0.998776	0.975816	0.462724
100912399	'LOC100912399'	mRNA	0.09	0	0	0.1	0	0	0.03	0.0333333	6.51	0	0	7.46	0	0	2.17	2.48667	-0.152376	3.50568		3.67702	3.36227	0.843698	0.327315		0.22472	0.360618	0.926605	0.739783		0.630518	0.767773
100912401	'LOC100912401'	mRNA
100912405	'LOC100912405'	mRNA
100912408	'LOC100912408'	mRNA
100912415	'LOC100912415'	mRNA
100912416	'LOC100912416'	mRNA	0.06	0	0.04	0.18	0.07	0.08	0.0333333	0.11	2.88	0	2	9.06	3.67	4.27	1.62667	5.66667	-1.75644	-0.714377	0.857893	1.21399	-1.56063	0.00936915	0.695126	0.566117	0.323034	0.37547	0.0367135	0.945227	0.998776	0.74216	0.78068
100912421	'LOC100912421'	mRNA
100912425	'LOC100912425'	mRNA	0	0.06	0	0	0.03	0	0.02	0.01	0	2	0	0	1	0	0.666667	0.333333	1.04414	0.918943	0.144617	0.0175359	0.781761	0.54277	0.806275	0.970861	0.996571	0.836609	0.721795	0.950386	0.998776	0.999537	0.956709
100912426	'LOC100912426'	mRNA	0.14	0	0	0.45	0	0.14	0.0466667	0.196667	3.32	0	0	11.32	0	3.65	1.10667	4.99	-2.12868	-1.52713	-0.509297	0.6435	-1.00371	0.0055995	0.470598	0.774446	0.666013	0.719593	0.0239842	0.854814	0.998776	0.937527	0.955309
100912428	'LOC100912428'	mRNA	0.08	0.24	0.08	0.14	0	0.04	0.133333	0.06	2.05	6.24	2	3.53	0	1.04	3.43	1.52333	1.21512	0.783493	0.107299	-0.578506	0.679471	0.118834	0.584174	0.944815	0.758475	0.596875	0.264837	0.913256	0.998776	0.953048	0.920117
100912432	'LOC100912432'	mRNA	0	0.03	0	0	0	0	0.01	0	0	0.33	0	0	0	0	0.11	0
100912441	'LOC100912441'	mRNA
100912447	'Nynrin'	mRNA	2.74	3.58	2.27	2.53	2.13	2.59	2.86333	2.41667	312	421	254	296	250	307	329	284.333	0.254647	-0.0259414	0.0126045	-0.27943	-0.032184	0.000156267	0.896532	0.927456	0.0686673	0.867675	0.00110486	0.974733	0.998776	0.336	0.968622
100912450	'LOC100912450'	mRNA	2.53	2.29	2.14	1.95	2.22	2.59	2.32	2.25333	89.57	83.06	74.15	70.36	80.51	94.49	82.26	81.7867	0.0524676	-0.430506	0.0811449	-0.491539	-0.506123	0.68664	0.070255	0.700212	0.0423693	0.021982	0.822049	0.360316	0.998776	0.24988	0.184243
100912456	'Lilrb1'	mRNA	0.16	0	0	0.17	0	0	0.0533333	0.0566667	5.66	0	0	5.17	0	0	1.88667	1.72333	0.17478	2.28112	1.2047	2.23008	1.08255	0.842065	0.454361	0.710791	0.433797	0.713212	0.926169	0.843991	0.998776	0.835931	0.955309
100912459	'LOC100912459'	mRNA	0.92	0.73	0.61	0.62	0.59	0.85	0.753333	0.686667	58.92	47.76	38	40.46	39	55.96	48.2267	45.14	0.139567	-0.888455	-0.155557	-1.03032	-0.726836	0.418308	0.00236388	0.53541	0.000367027	0.0161546	0.620122	0.0519643	0.998776	0.0101743	0.150888
100912471	'LOC100912471'	mRNA	1.77	0	0	0	0	0	0.59	0	51.35	0	0	0	0	0	17.1167	0	6.72643	-0.350204	-0.124377	-6.92525	-0.218152	1.15701e-13	0.924775	0.963282	0.0765853	0.95343	3.16401e-12	0.986111	0.998776	0.358021	0.997642
100912474	'LOC100912474'	mRNA
100912475	'LOC100912475'	mRNA
100912477	'LOC100912477'	mRNA
100912478	'LOC100912478'	mRNA	0	0	0.38	0	0	0	0.126667	0	0	0	14	0	0	0	4.66667	0	4.8515	-1.06042	-5.70332	-5.83207	4.65236	0.000109733	0.777508	0.145189	0.136323	0.111018	0.00080758	0.950386	0.998776	0.490119	0.448758
100912479	'LOC100912479'	mRNA	0.1	0.09	0	0.09	0	0.05	0.0633333	0.0466667	2.52	2.36	0	2.49	0	1.4	1.62667	1.29667	0.371253	-1.53302	-0.299586	-1.98461	-1.22944	0.704066	0.277658	0.798171	0.186491	0.43312	0.835022	0.693269	0.998776	0.576187	0.825822
100912481	'LOC100912481'	mRNA	11.6	11.42	11.89	15.52	17.57	11.43	11.6367	14.84	346.58	349.33	348.29	476.03	549.11	350.83	348.067	458.657	-0.353909	-0.745125	-0.365056	-0.396485	-0.373935	1.90229e-09	1.78675e-05	0.0125505	0.0322724	0.00792224	3.22618e-08	0.00166159	0.831182	0.208774	0.096529
100912482	'LOC100912482'	mRNA
100912483	'LOC100912483'	mRNA	2.7	2.23	2.74	2.32	3.01	2.28	2.55667	2.53667	59	50	58	51	67	51	55.6667	56.3333	0.0269671	0.596634	0.0391427	0.561914	0.563009	0.863968	0.0607756	0.911401	0.0832497	0.0862902	0.939293	0.333518	0.998776	0.376102	0.393286
100912484	'LOC100912484'	mRNA																			1.10639		-1.03282			0.786282		0.80018			0.998776		0.955309
100912485	'LOC100912485'	mRNA
100912488	'LOC100912488'	mRNA
100912489	'LOC100912489'	mRNA	0.22	0.38	0.08	0.26	0.16	0.44	0.226667	0.286667	1.01	1.6	0.33	1.08	0.67	1.78	0.98	1.17667	-0.21971	-0.950782	-0.271999	-0.988133	-0.675753	0.84673	0.640337	0.881315	0.635978	0.751662	0.928858	0.930934	0.998776	0.932741	0.955309
100912491	'LOC100912491'	mRNA
100912498	'LOC100912498'	mRNA	3.18	3.86	6.75	5.96	0	4.41	4.59667	3.45667	101.22	128.65	208.35	199.11	0	145.1	146.073	114.737	0.392509	0.482717	0.389691	0.0693721	0.0951307	0.000149716	0.571866	0.666305	0.970798	0.820247	0.00106398	0.909319	0.998776	0.999537	0.955309
100912499	'Lilra3'	mRNA	0	0	0	0.34	0.14	0.26	0	0.246667	0	0	0	11.51	4.87	8.3	0	8.22667	-5.58113	-4.59332	-0.0743068	0.735559	-4.51646	2.93965e-07	0.0145593	0.941477	0.418616	0.0163038	3.64047e-06	0.152768	0.998776	0.82595	0.151758
100912505	'LOC100912505'	mRNA
100912507	'LOC100912507'	mRNA
100912509	'LOC100912509'	mRNA	0	0.06	0	0	0	0	0.02	0	0	1	0	0	0	0	0.333333	0		1.02976			0.890729		0.800761			0.827203		0.950386			0.955309
100912515	'LOC100912515'	mRNA
100912521	'Nmrk2'	mRNA	0	0	0.07	0	0	0.21	0.0233333	0.07	0	0	1	0	0	3	0.333333	1	-1.54082	0.0679826	0.940818	1.49648	-0.868131	0.320243	0.986707	0.783871	0.642433	0.817403	0.523384	0.995551	0.998776	0.932741	0.955309
100912524	'LOC100912524'	mRNA
100912525	'Hoxa4'	mRNA	0.83	1.04	0.81	1.16	1	1.24	0.893333	1.13333	18.5	23.5	17.5	26	22.5	28	19.8333	25.5	-0.318428	-0.185553	0.0257289	0.157123	-0.20528	0.199839	0.679878	0.953485	0.714594	0.653363	0.380297	0.939239	0.998776	0.953048	0.935462
100912526	'Rtl9'	mRNA	0.22	0.18	0.17	0.24	0.21	0.37	0.19	0.273333	18	16	15	20	17	32	16.3333	23	-0.449672	-0.445548	0.0898821	-0.00163259	-0.529477	0.0928186	0.364314	0.844468	0.997313	0.2663	0.220166	0.772051	0.998776	0.999537	0.677116
100912527	'LOC100912527'	mRNA
100912529	'LOC100912529'	mRNA	0.04	0	0	0	0	0	0.0133333	0	0.5	0	0	0	0	0	0.166667	0
100912534	'LOC100912534'	mRNA	9.82	14.22	9.65	8.59	15.94	8.7	11.23	11.0767	97.7	141	91.63	83.88	158	85.18	110.11	109.02	0.0584949	-0.259478	0.056298	-0.315317	-0.31025	0.603192	0.331095	0.810907	0.283509	0.249538	0.764248	0.742284	0.998776	0.698087	0.660394
100912536	'Styx'	mRNA	4.88	4.24	4.53	5.19	3.97	4.63	4.55	4.59667	245	228	236	282	228	250	236.333	253.333	-0.0560716	-0.157525	0.105844	-0.109167	-0.258032	0.456489	0.361529	0.491792	0.510616	0.104965	0.652013	0.769933	0.998776	0.881686	0.43647
100912537	'LOC100912537'	mRNA	1.9	1.87	1.94	2.23	1.97	2.18	1.90333	2.12667	75.5	76.5	75.5	90.5	80.5	89.5	75.8333	86.8333	-0.151275	-0.45566	-0.185022	-0.309695	-0.265408	0.247308	0.0473289	0.402035	0.166639	0.269247	0.440317	0.291943	0.998776	0.545141	0.681376
100912538	'LOC100912538'	mRNA	0.47	0.7	0.7	0.44	0.27	0.88	0.623333	0.53	14.59	22.1	20.81	13.66	8.88	26.59	19.1667	16.3767	0.2711	-0.166783	-0.589714	-0.46978	0.430774	0.332662	0.759183	0.300774	0.440284	0.444027	0.537383	0.950386	0.998776	0.838932	0.833236
100912540	'LOC100912540'	mRNA
100912543	'LOC100912543'	mRNA
100912549	'LOC100912549'	mRNA
100912555	'LOC100912555'	mRNA
100912563	'Insm1'	mRNA	0.52	0.11	0.42	0.22	0.46	0.32	0.35	0.333333	18.84	4	15	8	17	12	12.6133	12.3333	0.076529	0.118445	-0.0925615	0.0567769	0.217306	0.818514	0.868921	0.883317	0.928564	0.766451	0.909606	0.964292	0.998776	0.98948	0.955309
100912564	'LOC100912564'	mRNA	0.22	0.38	0.08	0.26	0.16	0.44	0.226667	0.286667	1.01	1.6	0.33	1.08	0.67	1.78	0.98	1.17667	-0.21971	-0.950782	-0.271999	-0.988133	-0.675753	0.84673	0.640337	0.881315	0.635978	0.751662	0.928858	0.930934	0.998776	0.932741	0.955309
100912566	'LOC100912566'	mRNA	46.95	39.29	56.31	40.51	46.35	40.7	47.5167	42.52	1709.63	1469.79	2004.51	1504.24	1730.17	1529.58	1727.98	1588	0.166018	0.408467	-0.0659973	0.230429	0.480465	9.64684e-09	0.00824135	0.399369	0.0144498	0.00183285	1.49128e-07	0.109028	0.998776	0.126595	0.035993
100912571	'LOC100912571'	mRNA	24.62	6.95	57.41	17.82	30.75	0	29.66	16.19	787.9	227.52	1793.36	579.99	1006.1	0	936.26	528.697	0.868611	12.4126		11.5084	12.2739	3.35047e-85	1.07408e-12		0.00322281	1.92694e-12	1.02184e-82	1.01882e-09		0.0471682	1.92299e-09
100912573	'Ms4a6e'	mRNA	0	0.94	0	0.66	0	0	0.313333	0.22	0	18.59	0	13.01	0	0	6.19667	4.33667	0.559048	-2.01477	0.0051993	-2.49471	-2.0221	0.279865	0.0929134	0.991526	0.188987	0.0966776	0.479152	0.413602	0.998776	0.579836	0.418002
100912578	'LOC100912578'	mRNA	42.97	32.74	64.38	37.67	43.44	39.65	46.6967	40.2533	797.2	616.26	1157.41	702.67	817	745.58	856.957	755.083	0.226729	0.229806	0.0412666	-0.0156542	0.194594	4.77497e-08	0.345836	0.733478	0.906392	0.407175	6.68644e-07	0.754769	0.998776	0.981382	0.803841
100912580	'LOC100912580'	mRNA	0	0	0.03	0	0	0	0.01	0	0	0	0.33	0	0	0	0.11	0
100912581	'LOC100912581'	mRNA
100912582	'LOC100912582'	mRNA	1.26	1.85	0.51	1.1	0.93	1.14	1.20667	1.05667	78	118	31	70	59	73	75.6667	67.3333	0.212479	0.056016	-0.0151446	-0.144316	0.0724199	0.127498	0.893084	0.954157	0.576985	0.868019	0.278929	0.973099	0.998776	0.915576	0.968823
100912585	'LOC100912585'	mRNA	2.17	2.15	1.17	1.58	3.21	1.56	1.83	2.11667	93.1	93.7	49.23	72.54	137.25	71.85	78.6767	93.88	-0.21074	-0.0449585	0.0698122	0.168678	-0.108675	0.0971907	0.903002	0.809831	0.631545	0.718871	0.22733	0.977565	0.998776	0.932741	0.955309
100912586	'LOC100912586'	mRNA
100912590	'LOC100912590'	mRNA	2.16	3.48	3.67	3.43	2.09	3.4	3.10333	2.97333	50.36	82.57	83.17	80.7	49.46	80.75	72.0333	70.3033	0.0792138	-0.205856	-0.83572	-0.299056	0.637564	0.570499	0.650324	0.0484084	0.467002	0.102185	0.74302	0.930934	0.998776	0.856949	0.430611
100912596	'LOC100912596'	mRNA	0.09	0.35	0.24	0.19	0.34	0.32	0.226667	0.283333	2.31	8.65	5.77	4.71	8.57	8.1	5.57667	7.12667	-0.309682	-0.198667	-0.158139	0.173579	-0.0325852	0.509172	0.834635	0.865104	0.841078	0.974032	0.695516	0.953388	0.998776	0.959612	0.997642
100912599	'LOC100912599'	mRNA	41.41	31.37	45.48	33.23	37.97	28.85	39.42	33.35	232.5	170	237.5	175.5	206	151.5	213.333	177.667	0.308079	0.114736	0.0172277	-0.204921	0.104253	0.000262807	0.586685	0.918159	0.270105	0.62895	0.00173635	0.914768	0.998776	0.681226	0.931668
100912604	'LOC100912604'	mRNA
100912605	'LOC100912605'	mRNA
100912608	'LOC100912608'	mRNA	9.78	8.3	10.97	8.63	9.29	7.89	9.68333	8.60333	301.92	262.04	329.85	270.87	293.15	250.23	297.937	271.417	0.178639	0.221317	-0.25002	0.0331904	0.477285	0.0105427	0.211966	0.0992773	0.827745	0.00780285	0.040363	0.614581	0.998776	0.955507	0.0954969
100912609	'LOC100912609'	mRNA	0.2	0	0.55	0.36	0	0.15	0.25	0.17	7.54	0	20.36	13.74	0	5.81	9.3	6.51667	0.557239	1.69905	2.6286	1.01979	-0.928926	0.186844	0.342102	0.00984801	0.541377	0.374858	0.36284	0.752292	0.779771	0.896725	0.780652
100912611	'LOC100912611'	mRNA	0.05	0	0.16	0.15	0.08	0.29	0.07	0.173333	1.25	0	4.28	4.02	2.24	8.04	1.84333	4.76667	-1.32652	-1.15321	0.347149	0.246078	-1.50208	0.052508	0.518408	0.769809	0.847423	0.261859	0.143897	0.88099	0.998776	0.961694	0.672643
100912615	'LOC100912615'	mRNA
100912618	'LOC100912618'	mRNA																			4.35771		-4.29071			0.0777851		0.16963			0.998776		0.552616
100912642	'LOC100912642'	mRNA	0.16	0.11	0	0.27	0	0.23	0.09	0.166667	4	3	0	7	0	6	2.33333	4.33333	-0.848943	-1.22552	0.54524	-0.369325	-1.76847	0.198718	0.307993	0.529356	0.740862	0.127682	0.379007	0.718575	0.998776	0.953048	0.482399
100912656	'LOC100912656'	mRNA	0.41	0.31	0.42	0.3	0.25	0.45	0.38	0.333333	14.64	11.59	14.71	11.08	9.22	16.64	13.6467	12.3133	0.192469	0.400638	-0.256878	0.230329	0.660196	0.556322	0.529238	0.730889	0.729649	0.3437	0.731598	0.885221	0.998776	0.953048	0.751071
100912658	'LOC100912658'	mRNA	0.61	1.14	0.88	0.91	1.26	0.72	0.876667	0.963333	10.01	19	14	15	21	12	14.3367	16	-0.11422	0.734266	0.0485221	0.847073	0.693779	0.70589	0.263732	0.946732	0.186098	0.282333	0.835094	0.677124	0.998776	0.575535	0.695238
100912683	'LOC100912683'	mRNA	0.02	0.05	0.06	0.01	0	0	0.0433333	0.00333333	2	4	5	1	0	0	3.66667	0.333333	3.50357	1.20441	0.361641	-2.21086	0.839219	0.00176308	0.402417	0.824133	0.381287	0.494301	0.00898469	0.803245	0.998776	0.793005	0.863116
100912689	'LOC100912689'	mRNA	0	0	0	0.01	0	0.04	0	0.0166667	0	0	0	0.5	0	1.5	0	0.666667				0.979309					0.810331					0.953048
100912748	'LOC100912748'	mRNA	0.42	0.27	0.52	0.25	0.3	0.33	0.403333	0.293333	26	17	31	16	19	21	24.6667	18.6667	0.446241	1.07343	0.620436	0.611173	0.456501	0.079271	0.0764857	0.296275	0.311892	0.348587	0.19521	0.374938	0.998776	0.730007	0.75552
100912756	'LOC100912756'	mRNA	5.81	2.3	2.88	1.29	1.72	1.87	3.66333	1.62667	51	20	24	11	15	16	31.6667	14	1.22168	-0.753657	0.316295	-1.98229	-1.06162	1.9433e-06	0.0799712	0.297632	9.49141e-07	0.016626	2.1103e-05	0.383629	0.998776	8.99833e-05	0.153926
100912787	'LOC100912787'	mRNA	0.29	0.37	0.38	0.39	0.22	0.42	0.346667	0.343333	14.49	18.67	17.98	18.99	11.04	21	17.0467	17.01	0.0472487	0.434484	-0.573655	0.412454	1.01541	0.868528	0.435233	0.392698	0.478555	0.0976073	0.942429	0.829261	0.998776	0.862838	0.420055
100912831	'LOC100912831'	mRNA
100912845	'LOC100912845'	mRNA	0.17	0.17	0.34	0.09	0.17	0.09	0.226667	0.116667	2	2	3.76	1	2	1	2.58667	1.33333	1.0002	0.886441	0.401052	0.0249812	0.483652	0.247197	0.579503	0.831721	0.989309	0.749097	0.440271	0.912209	0.998776	0.999537	0.955309
100912849	'LOC100912849'	mRNA																		-2.36788	-2.29049	-2.41691			0.520269	0.497428	0.489267			0.881024	0.998776	0.866731
100912904	'LOC100912904'	mRNA	1	0.66	0.83	0.8	0.93	0.46	0.83	0.73	15	10	12	12	14	7	12.3333	11	0.209201	-0.0787813	0.328733	-0.295726	-0.401862	0.544416	0.890964	0.546324	0.630784	0.472603	0.721238	0.972758	0.998776	0.932741	0.853025
100912924	'Tigd2'	mRNA	4.49	4.19	3.54	4.55	4.46	4.05	4.07333	4.35333	194	186	150	201	198	181	176.667	193.333	-0.0859183	-0.0447573	0.0820303	0.0376544	-0.121254	0.321377	0.808265	0.621924	0.822948	0.505955	0.523478	0.950386	0.998776	0.954662	0.870683
100912936	'Hoxd8'	mRNA	9.79	9.51	11.71	11.28	11.63	9.1	10.3367	10.67	277	275	323	324	336	264	291.667	308	-0.0344676	0.00576652	0.138801	0.0310278	-0.127885	0.61243	0.974067	0.333087	0.84831	0.43116	0.771498	0.995551	0.998776	0.961965	0.824589
100912943	'LOC100912943'	mRNA	0.1	0	0.03	0	0.07	0.03	0.0433333	0.0333333	3	0	1	0	2	1	1.33333	1	0.45918	1.97306	1.53961	1.5023	0.424302	0.675287	0.463016	0.579485	0.596497	0.843054	0.815949	0.850327	0.998776	0.9252	0.958567
100912948	'LOC100912948'	mRNA	0	0.12	0.04	0	0.12	0.04	0.0533333	0.0533333	0	3.07	1	0	3.13	1.06	1.35667	1.39667	0.00222075	2.90366	1.10639	2.88023	1.80626	0.998235	0.380187	0.786282	0.358124	0.501648	0.999068	0.78585	0.998776	0.774274	0.86704
100912958	'LOC100912958'	mRNA
100912964	'LOC100912964'	mRNA	0.7	0.7	0.64	1.59	0.96	0.62	0.68	1.05667	8	8	7	18	11	7	7.66667	12	-0.602221	-0.868984	-0.489581	-0.272284	-0.375504	0.113323	0.159533	0.438077	0.655594	0.610293	0.255419	0.538151	0.998776	0.933855	0.924381
100912971	'LOC100912971'	mRNA	0.08	0.14	0.21	0.06	0.1	0.16	0.143333	0.106667	3.33	6.18	9.28	2.54	4.74	7.27	6.26333	4.85	0.413088	1.65532	0.506685	1.12419	1.14366	0.410318	0.200571	0.736034	0.414983	0.2841	0.611856	0.598794	0.998776	0.823423	0.697384
100912998	'LOC100912998'	mRNA
100913013	'LOC100913013'	mRNA																			1.10639		-1.03282			0.786282		0.80018			0.998776		0.955309
100913063	'Cd79a'	mRNA	1.68	1.04	0.8	1.24	0	1.81	1.17333	1.01667	24	15	11.55	18	0	27	16.85	15	0.211928	-0.0154651	0.507119	-0.215398	-0.516676	0.47313	0.982883	0.421151	0.822296	0.372422	0.666159	0.995551	0.998776	0.954662	0.778496
100913081	'Pate-f'	mRNA
101241893	'Trim34'	mRNA	2.69	4.54	3.66	4.38	3.05	3.52	3.63	3.65	100	173	133	166	116	135	135.333	139	0.00557454	0.274872	0.010618	0.265896	0.270046	0.955799	0.273327	0.958261	0.217979	0.28208	0.990135	0.688831	0.998776	0.622737	0.695238
102238592	'Ak6'	mRNA	11.36	9.51	14.42	8.84	11.23	10.36	11.7633	10.1433	145	122	177	112	144	132	148	129.333	0.238645	0.150165	0.103005	-0.100805	0.0527724	0.017167	0.53145	0.591265	0.63193	0.817501	0.0602856	0.886965	0.998776	0.932741	0.955309
102546312	'LOC102546312'	mRNA	0	0	0	0.02	0.02	0.02	0	0.02	0	0	0	1	1	1	0	1		-0.893798	-0.817164	1.49844			0.826617	0.841276	0.560458			0.950386	0.998776	0.907151
102546342	'LOC102546342'	mRNA
102546376	'LOC102546376'	mRNA	0.87	0.41	0.55	0.13	0.36	0.17	0.61	0.22	13	6.88	7.74	2	5.9	3.17	9.20667	3.69	1.3632	1.44788	-0.40054	0.0197306	1.84904	0.0052048	0.104181	0.745492	0.986086	0.0643485	0.0225458	0.436337	0.998776	0.999537	0.338423
102546394	'LOC102546394'	mRNA	2.3	2.09	2.49	1.89	2.2	2.69	2.29333	2.26	73.05	67.96	77.32	61.17	71.58	87.91	72.7767	73.5533	0.0288274	0.274858	0.173414	0.234479	0.105632	0.834183	0.449639	0.628551	0.50211	0.738568	0.920989	0.840156	0.998776	0.87574	0.955309
102546424	'LOC102546424'	mRNA	0.51	0.27	0.06	0.29	0.24	0.3	0.28	0.276667	17.56	9.64	2	10.06	8.56	10.86	9.73333	9.82667	0.030374	0.542819	0.164724	0.504886	0.385611	0.935726	0.547324	0.847115	0.50198	0.68644	0.981089	0.896115	0.998776	0.875625	0.945668
102546454	'LOC102546454'	mRNA	0.1	0	0.69	0	0.17	0	0.263333	0.0566667	0.65	0	4	0	1	0	1.55	0.333333	2.26137	2.98022		0.979309	2.84327	0.103591	0.452886		0.810331	0.473908	0.238548	0.842287		0.953048	0.853392
102546456	'LOC102546456'	mRNA	0.11	0	0.24	0	0	0.13	0.116667	0.0433333	2.2	0	4.62	0	0	2.52	2.27333	0.84	1.48049	-0.490396	0.368453	-2.15323	-0.858121	0.139532	0.741625	0.779839	0.249086	0.60767	0.29787	0.950386	0.998776	0.659835	0.923838
102546467	'LOC102546467'	mRNA
102546484	'LOC102546484'	mRNA	0	0.02	0	0	0	0	0.00666667	0	0	1	0	0	0	0	0.333333	0		1.02976	3.55139		-2.51694		0.800761	0.123289		0.233972		0.950386	0.998776		0.642263
102546495	'LOC102546495'	mRNA	0	0	0	0	0	0.05	0	0.0166667	0	0	0	0	0	0.5	0	0.166667
102546505	'LOC102546505'	mRNA																			1.10639		-1.03282			0.786282		0.80018			0.998776		0.955309
102546514	'LOC102546514'	mRNA	0.19	0.28	0.1	0.19	0.09	0.38	0.19	0.22	2	3	1	2	1	4	2	2.33333	-0.17825	-1.05855	-0.358355	-0.877597	-0.698777	0.823985	0.366839	0.745681	0.455509	0.596163	0.91419	0.773693	0.998776	0.850257	0.919744
102546567	'LOC102546567'	mRNA
102546572	'LOC102546572'	mRNA	7.32	7.93	6.97	7.34	7.24	7	7.40667	7.19333	1211	1356	1134	1251	1237	1208	1233.67	1232	0.0460926	0.216608	0.048614	0.166563	0.173671	0.169432	0.0630004	0.601556	0.0891983	0.0877922	0.339695	0.340411	0.998776	0.393049	0.396717
102546579	'LOC102546579'	mRNA	0.06	0	0	0	0.03	0	0.02	0.01	2	0	0	0	1	0	0.666667	0.333333	1.04414	0.959507	1.94951	0.0175359	-0.988358	0.54277	0.796648	0.450994	0.996571	0.702234	0.721795	0.950386	0.998776	0.999537	0.94998
102546589	'LOC102546589'	mRNA	0.19	0.21	0.3	0.29	0.18	0.32	0.233333	0.263333	5	6	8	8	5	9	6.33333	7.33333	-0.167362	-0.486524	-0.309122	-0.330288	-0.169263	0.710693	0.507738	0.682109	0.650977	0.839175	0.838764	0.875119	0.998776	0.932741	0.958061
102546590	'LOC102546590'	mRNA	0.02	0.09	0.04	0.05	0.04	0.04	0.05	0.0433333	1	5	2	3	2	2	2.66667	2.33333	0.236787	1.05735	0.94863	0.829824	0.118682	0.750866	0.566423	0.58174	0.642236	0.927187	0.866067	0.905199	0.998776	0.932741	0.990728
102546596	'LOC102546596'	mRNA	0.14	0.17	0.24	0	0	0.06	0.183333	0.02	1.31	2	2	0	0	0.5	1.77	0.166667	3.45285	2.28716	0.940818	-0.944245	1.3215	0.0307432	0.298922	0.783871	0.817	0.531638	0.0958077	0.712271	0.998776	0.953048	0.88279
102546601	'LOC102546601'	mRNA	0	0.22	0	0	0.11	0.11	0.0733333	0.0733333	0	2	0	0	1	1	0.666667	0.666667	0.0441422	0.0249911	0.0733188	0.01616	-0.0342697	0.975589	0.993159	0.977383	0.995038	0.990659	0.995873	0.997246	0.998776	0.999537	0.998427
102546648	'LOC102546648'	mRNA	2.57	2.12	1.72	2.58	2.54	2.59	2.13667	2.57	124	106	80	128	127	129	103.333	128	-0.264696	0.0458406	-0.0983925	0.30794	0.149287	0.0159547	0.85301	0.658274	0.137273	0.548563	0.0567034	0.959828	0.998776	0.491471	0.892807
102546663	'LOC102546663'	mRNA	0.16	0	0	0	0	0	0.0533333	0	1	0	0	0	0	0	0.333333	0		0.0679826	-0.817164	-0.944245	0.890729		0.986707	0.841276	0.817	0.827203		0.995551	0.998776	0.953048	0.955309
102546678	'LOC102546678'	mRNA	4.91	6.84	11.64	7.86	6.23	5.32	7.79667	6.47	443	639.5	1034.5	729	581	500.5	705.667	603.5	0.269775	0.324628	0.0898076	0.0366858	0.240294	4.88753e-09	0.24773	0.445372	0.811434	0.391035	7.85585e-08	0.657392	0.998776	0.953048	0.792754
102546698	'LOC102546698'	mRNA																		-0.893798	-0.817164	-0.944245			0.826617	0.841276	0.817			0.950386	0.998776	0.953048
102546724	'Tex51'	mRNA
102546754	'LOC102546754'	mRNA	0.26	0.39	0.74	0.26	0.64	0.33	0.463333	0.41	4.06	6	11.05	4	10	5.08	7.03667	6.36	0.190008	2.88137	2.34561	2.67413	0.536341	0.676512	0.0434991	0.113502	0.0611498	0.55416	0.815895	0.279051	0.998776	0.314388	0.896142
102546758	'Klk5'	mRNA
102546764	'LOC102546764'	mRNA	11.45	8.21	12.96	10.54	10.84	9.85	10.8733	10.41	223.24	159.3	250.71	206.34	218	200.94	211.083	208.427	0.062415	0.098151	-0.0065292	0.0220709	0.108562	0.442824	0.66272	0.967626	0.889063	0.640635	0.640169	0.932308	0.998776	0.975901	0.935462
102546793	'LOC102546793'	mRNA
102546809	'Smim35'	mRNA	1.15	1.78	1.16	2.38	1.4	1.62	1.36333	1.8	64	103	64	132	78	92	77	100.667	-0.342514	0.461595	0.166786	0.803467	0.300408	0.00636285	0.121101	0.54322	0.00437104	0.313764	0.0266635	0.472038	0.998776	0.0571188	0.725197
102546819	'LOC102546819'	mRNA
102546830	'LOC102546830'	mRNA																		-0.893798	-0.817164	-0.944245			0.826617	0.841276	0.817			0.950386	0.998776	0.953048
102546838	'LOC102546838'	mRNA	0	0	0	0.05	0	0.05	0	0.0333333	0	0	0	1	0	1	0	0.666667				1.87163					0.643008					0.932741
102546845	'LOC102546845'	mRNA	0	0	0.04	0	0	0	0.0133333	0	0	0	1	0	0	0	0.333333	0		1.02976	1.10639		-0.0710441		0.800761	0.786282		0.986109		0.950386	0.998776		0.997642
102546862	'LOC102546862'	mRNA	0	0	0.03	0	0	0	0.01	0	0	0	1	0	0	0	0.333333	0		1.02976			0.890729		0.800761			0.827203		0.950386			0.955309
102546864	'LOC102546864'	mRNA	0.34	0.52	0.14	0.37	0.28	0.13	0.333333	0.26	10	16	4	11	9	4	10	8	0.36607	0.497607	-0.168147	0.14164	0.670782	0.352648	0.521554	0.834355	0.857152	0.40879	0.557801	0.881052	0.998776	0.963965	0.805856
102546874	'LOC102546874'	mRNA
102546889	'LOC102546889'	mRNA	0.54	0.65	0.24	0.43	0.6	0.67	0.476667	0.566667	21.04	26.02	9.01	17.02	24.04	27.01	18.69	22.69	-0.235648	-0.138246	0.06259	0.104322	-0.194763	0.36395	0.79728	0.892366	0.824077	0.714931	0.569124	0.950386	0.998776	0.954662	0.955309
102546892	'Prrt1b'	mRNA	0.04	0.14	0.15	0	0.11	0.07	0.11	0.06	1	4	4	0	3	2	3	1.66667	0.892139	-0.0805156	0.646605	-0.977268	-0.719358	0.257388	0.94574	0.543822	0.494019	0.521028	0.453041	0.99365	0.998776	0.870453	0.876756
102546903	'LOC102546903'	mRNA	0	0	0	0.04	0	0	0	0.0133333	0	0	0	1	0	0	0	0.333333		-3.37782	-0.355318	-2.46689	-3.04963		0.164479	0.831212	0.251526	0.343355		0.546734	0.998776	0.663013	0.75083
102546968	'LOC102546968'	mRNA	1.9	1.8	0.67	0.65	1.54	0	1.45667	0.73	15	14	5	5	12	0	11.3333	5.66667	1.04414	0.0992561	0.272873	-0.937193	-0.167175	0.0120921	0.884276	0.668717	0.324527	0.808885	0.0452455	0.97081	0.998776	0.743249	0.955309
102546990	'LOC102546990'	mRNA	0.14	0.21	0.79	0.69	0.45	0.14	0.38	0.426667	2	3	11	10	6	2	5.33333	6	-0.125783	0.18538	0.135711	0.280289	0.0551095	0.799508	0.870586	0.892382	0.788965	0.957074	0.898081	0.965041	0.998776	0.953048	0.997642
102547011	'LOC102547011'	mRNA																			2.18053		-2.10617			0.587824		0.600626			0.998776		0.920494
102547029	'LOC102547029'	mRNA	0.15	3.94	1.11	2.93	0	3.11	1.73333	2.01333	4.29	117.18	31.62	86.68	0	92.92	51.03	59.8667	-0.186265	-1.56464	-0.489579	-1.36366	-1.07551	0.239731	0.156069	0.0846488	0.396681	0.342248	0.431458	0.531847	0.998776	0.80729	0.749532
102547033	'LOC102547033'	mRNA																		-0.893798	-0.817164	-0.944245			0.826617	0.841276	0.817			0.950386	0.998776	0.953048
102547035	'LOC102547035'	mRNA
102547039	'LOC102547039'	mRNA	0.88	0.49	0.78	0.68	0.44	1.05	0.716667	0.723333	14.29	8.05	12.2	11.04	7.24	17.23	11.5133	11.8367	0.00418492	-0.331863	0.130116	-0.345442	-0.456092	0.990315	0.572274	0.81026	0.57142	0.436447	0.994404	0.909353	0.998776	0.912671	0.828113
102547047	'LOC102547047'	mRNA	0.4	0.38	0.41	0.29	0.49	0.24	0.396667	0.34	12	10	12	8	15	8	11.3333	10.3333	0.177409	-0.163325	-0.332186	-0.347765	0.173941	0.620265	0.779807	0.603634	0.58309	0.794068	0.77734	0.950386	0.998776	0.919058	0.955309
102547056	'LOC102547056'	mRNA	0	0	0	0.1	0	0	0	0.0333333	0	0	0	1	0	0	0	0.333333				0.979309					0.810331					0.953048
102547059	'LOC102547059'	mRNA	2.6	2.61	2.18	2.55	2.11	1.91	2.46333	2.19	266.35	276.38	219.4	268.51	222.75	204.43	254.043	231.897	0.175735	0.287527	-0.533104	0.106796	0.82479	0.0201049	0.0878819	0.0173211	0.536827	0.00133345	0.0686466	0.402999	0.908483	0.895959	0.0289091
102547060	'LOC102547060'	mRNA	0.1	0.15	0.14	0.1	0.21	0.19	0.13	0.166667	5	8	7	5	11	10	6.66667	8.66667	-0.334369	-0.0698449	-0.182507	0.260585	0.119291	0.433837	0.930286	0.831415	0.738769	0.890252	0.632435	0.988677	0.998776	0.953048	0.976898
102547078	'LOC102547078'	mRNA	0.22	0.41	0.52	0.95	0.82	0.95	0.383333	0.906667	6	10	12	25	21	26	9.33333	24	-1.31843	-0.73643	-0.0767278	0.571888	-0.654713	1.48926e-05	0.240059	0.888537	0.243422	0.291737	0.00013596	0.648833	0.998776	0.652299	0.705595
102547093	'LOC102547093'	mRNA	0.42	0.37	0.94	0.25	0.06	0.77	0.576667	0.36	6.65	5.97	14.35	4	1	12.3	8.99	5.76667	0.684726	3.14442	0.0726555	2.51794	3.04871	0.118794	0.0107881	0.971899	0.0781746	0.0180559	0.264781	0.128475	0.998776	0.362767	0.162409
102547118	'LOC102547118'	mRNA	0.02	0.02	0	0	0.02	0	0.0133333	0.00666667	1	1	0	0	1	0	0.666667	0.333333	1.04414	-0.535698	0.902389	-1.46286	-1.42884	0.54277	0.821952	0.617424	0.606757	0.454188	0.721795	0.950386	0.998776	0.928628	0.840498
102547119	'LOC102547119'	mRNA	0	0.05	0.03	0	0	0	0.0266667	0	0	2	1	0	0	0	1	0		2.49718	2.04216		0.474555		0.491288	0.586645		0.840714		0.866756	0.998776		0.958204
102547146	'LOC102547146'	mRNA	0.14	0.09	0.1	0.09	0.12	0.14	0.11	0.116667	6.02	4	4	4	5	6	4.67333	5	-0.053334	0.55371	0.686876	0.60343	-0.130785	0.9207	0.588568	0.511493	0.557724	0.890262	0.972874	0.915791	0.998776	0.906652	0.976898
102547160	'LOC102547160'	mRNA	0.66	0.58	0.65	0.38	0.89	0.44	0.63	0.57	19	17	18	11	26	13	18	16.6667	0.155174	0.396921	-0.0515072	0.236113	0.453219	0.583506	0.438128	0.927714	0.685612	0.388298	0.747782	0.831172	0.998776	0.947142	0.790434
102547206	'LOC102547206'	mRNA	0	0	0	0.05	0	0	0	0.0166667	0	0	0	1.07	0	0	0	0.356667		-2.38117	-1.34371	-1.47044	-1.03282		0.516634	0.630235	0.604716	0.80018		0.880319	0.998776	0.928628	0.955309
102547212	'LOC102547212'	mRNA	0.47	0.11	0.82	0.3	0.35	0.81	0.466667	0.486667	9.35	2.17	15.91	6	7.09	16.53	9.14333	9.87333	-0.0666748	1.20319	0.433361	1.28597	0.773264	0.861487	0.241542	0.667388	0.157064	0.416475	0.937729	0.65051	0.998776	0.528241	0.811046
102547219	'Mosmo'	mRNA	6.5	8.66	4.61	5.92	6.16	6.91	6.59	6.33	135	183	93	124	130	146	137	133.333	0.0832806	-0.622453	0.0610498	-0.701969	-0.678309	0.411093	0.0175434	0.721825	0.000375875	0.00511756	0.612504	0.16995	0.998776	0.0103439	0.0728283
102547221	'LOC102547221'	mRNA
102547257	'LOC102547257'	mRNA	0.16	0	0.09	0.08	0	0.02	0.0833333	0.0333333	3.05	0	4.12	1	0	1.02	2.39	0.673333	1.87176	-0.426205	-0.1397	-2.30757	-0.286368	0.0734866	0.749773	0.906906	0.165383	0.844856	0.185043	0.950386	0.998776	0.543344	0.959571
102547271	'LOC102547271'	mRNA
102547275	'LOC102547275'	mRNA
102547287	'LOC102547287'	mRNA	4.45	5.1	3.83	4.74	3.67	4	4.46	4.13667	198	228	164	216	168	185	196.667	189.667	0.0964285	0.304745	0.302072	0.205925	0.00877754	0.255238	0.110293	0.0842853	0.261614	0.963375	0.450358	0.448429	0.998776	0.673152	0.997642
102547294	'Iqcn'	mRNA	0.14	0.12	0.07	0.03	0.05	0.14	0.11	0.0733333	16	14	9	5	6	17	13	9.33333	0.522189	0.216387	-0.164517	-0.307783	0.38779	0.141193	0.746644	0.812022	0.690936	0.541324	0.300169	0.950386	0.998776	0.94959	0.888704
102547344	'LOC102547344'	mRNA
102547412	'LOC102547412'	mRNA	0	0.03	0	0	0	0	0.01	0	0	1	0	0	0	0	0.333333	0		0.0679826	-0.817164	-0.944245	0.890729		0.986707	0.841276	0.817	0.827203		0.995551	0.998776	0.953048	0.955309
102547413	'LOC102547413'	mRNA	1.4	1.65	1.54	1.36	1.44	1.35	1.53	1.38333	133.1	161.1	143.76	132.76	140.81	133.09	145.987	135.553	0.151118	0.0084048	-0.00558195	-0.15051	0.02092	0.128091	0.964519	0.979047	0.416489	0.930654	0.279922	0.995551	0.998776	0.825006	0.991997
102547414	'LOC102547414'	mRNA	0.1	0.1	0.11	0	0	0	0.103333	0	1	1	1	0	0	0	1	0		-0.34174	-1.7436	-2.83259	1.41022		0.860191	0.502871	0.369613	0.574951		0.96133	0.998776	0.783567	0.908678
102547431	'LOC102547431'	mRNA	0.12	0.07	0.13	0.09	0.09	0.02	0.106667	0.0666667	9	6	10.11	7	7	2	8.37	5.33333	0.694332	-0.45284	-1.14268	-1.15258	0.697242	0.127588	0.4878	0.12382	0.133451	0.391195	0.279024	0.86482	0.998776	0.485211	0.792754
102547504	'LOC102547504'	mRNA	0.07	0.55	0.14	0.14	0.92	0.07	0.253333	0.376667	1	3	2	2	5	1	2	2.66667	-0.370895	1.65109	1.13815	2.02463	0.520875	0.632282	0.374548	0.581419	0.263712	0.733254	0.783829	0.7802	0.998776	0.674795	0.955309
102547505	'LOC102547505'	mRNA	0.11	0.09	0.05	0.09	0.07	0.09	0.0833333	0.0833333	5	4	2	4	3	4	3.66667	3.66667	0.0441422	1.50866	1.91711	1.46492	-0.404594	0.942792	0.359569	0.179942	0.35455	0.685284	0.985255	0.767827	0.998776	0.771384	0.945668
102547542	'LOC102547542'	mRNA
102547604	'LOC102547604'	mRNA
102547612	'LOC102547612'	mRNA	0.63	0.08	0.16	0.59	0.31	0.08	0.29	0.326667	8	1	2	7.5	4	1	3.66667	4.16667	-0.140282	2.53271	1.53534	2.60564	1.01301	0.813853	0.14464	0.432439	0.118982	0.475458	0.906385	0.513286	0.998776	0.457009	0.853392
102547626	'LOC102547626'	mRNA	0.09	0.08	0.11	0.09	0.07	0.05	0.0933333	0.07	7	7	7	5	5	4	7	4.66667	0.629105	0.138422	-0.593508	-0.497162	0.737213	0.201649	0.857579	0.511115	0.569588	0.393453	0.38265	0.960806	0.998776	0.911678	0.793739
102547645	'LOC102547645'	mRNA	0.1	0	0.2	0	0	0	0.1	0	1	0	2	0	0	0	1	0		1.57945	0.144617	-0.944245	1.44053		0.57877	0.970861	0.817	0.615189		0.912209	0.998776	0.953048	0.926495
102547665	'LOC102547665'	mRNA	0.2	0.31	0.2	0.23	0.19	0.38	0.236667	0.266667	5	8	5	6	5	10	6	7	-0.17825	0.147863	0.319753	0.326	-0.163778	0.700055	0.871167	0.716693	0.715934	0.840136	0.83224	0.965244	0.998776	0.953048	0.958122
102547688	'LOC102547688'	mRNA	0.51	0.87	0.36	0.18	0.35	0.36	0.58	0.296667	3	5	2	1	2	2	3.33333	1.66667	1.04414	0.572147	0.814707	-0.466169	-0.234515	0.173534	0.632085	0.506495	0.744621	0.839414	0.345569	0.930934	0.998776	0.953048	0.958122
102547753	'LOC102547753'	mRNA	0.17	0.33	0.54	0.55	0.38	0.25	0.346667	0.393333	8.17	16.08	25.08	26.34	18.41	12.12	16.4433	18.9567	-0.16106	0.442895	0.416982	0.574872	0.0344951	0.5656	0.485328	0.473686	0.315266	0.956739	0.739207	0.86325	0.998776	0.734888	0.997642
102547755	'Dbf4b'	mRNA	0	0	0.03	0	0.06	0.03	0.01	0.03	0	0	1	0	2	1	0.333333	1	-1.54082	-1.83084	-2.71688	-0.397627	0.890729	0.320243	0.436254	0.318287	0.837943	0.827203	0.523384	0.830126	0.998776	0.958738	0.955309
102547798	'LOC102547798'	mRNA	0	0.05	0	0.02	0.03	0	0.0166667	0.0166667	0	3	0	1	2	0	1	1	0.0441422	0.60762	-0.755052	0.602445	1.36559	0.970106	0.824932	0.802503	0.80183	0.689235	0.995187	0.950386	0.998776	0.953048	0.94686
102547811	'LOC102547811'	mRNA	1.16	1.12	0.32	1.53	0.57	1.33	0.866667	1.14333	14.99	12.48	5.55	16.94	7.54	22.36	11.0067	15.6133	-0.460259	-0.633105	-0.160632	-0.137159	-0.467993	0.157135	0.444961	0.826314	0.855209	0.516855	0.322442	0.835771	0.998776	0.963376	0.873953
102547820	'LOC102547820'	mRNA
102547850	'LOC102547850'	mRNA
102547897	'LOC102547897'	mRNA	3.23	2.85	3.11	2.78	2.46	3.14	3.06333	2.79333	162	147	153	143	127	163	154	144.333	0.137668	0.549592	0.00296197	0.404381	0.55201	0.153552	0.00662586	0.988779	0.0524582	0.0052908	0.3181	0.0947958	0.998776	0.286233	0.0744007
102547920	'LOC102547920'	mRNA	0.46	0.51	0.6	0.61	0.49	0.34	0.523333	0.48	22	25	28	29.84	24	17	25	23.6133	0.126469	0.597255	-0.0536129	0.444455	0.655979	0.596638	0.213021	0.921966	0.377376	0.184148	0.759365	0.615853	0.998776	0.791354	0.57427
102547932	'Zfp623'	mRNA	4.65	4.29	4.27	3.87	3.94	4.11	4.40333	3.97333	166	157	149	141	144	151	157.333	145.333	0.158601	0.130124	-0.105785	-0.034295	0.241409	0.0977678	0.484252	0.567033	0.853144	0.190448	0.228116	0.862875	0.998776	0.963376	0.582897
102547949	'LOC102547949'	mRNA
102547956	'LOC102547956'	mRNA																		-1.78279	-1.70601	-1.8315			0.658879	0.672698	0.650183			0.930934	0.998776	0.932741
102547963	'LOC102547963'	mRNA	0	0.01	0	0	0.02	0	0.00333333	0.00666667	0	0.5	0	0	1	0	0.166667	0.333333	-0.955858	-1.79275	0.729378	-0.881572	-2.51849	0.693597	0.657024	0.740049	0.778881	0.402508	0.827214	0.930934	0.998776	0.953048	0.801468
102548013	'Ccdc168'	mRNA	0	0	0.01	0	0.01	0	0.00333333	0.00333333	0	1	2	0	3	0	1	1	0.0441422	0.673906	0.737663	0.6156	-0.0574889	0.970106	0.776048	0.73746	0.81787	0.977039	0.995187	0.950386	0.998776	0.953231	0.997642
102548017	'LOC102548017'	mRNA	0	0	0	0	0.13	0	0	0.0433333	0	0	0	0	2.59	0	0	0.863333		-1.78325	-1.70536	0.0304628			0.658792	0.666581	0.991529			0.930934	0.998776	0.999537
102548031	'LOC102548031'	mRNA	0.02	0	0	0.02	0	0	0.00666667	0.00666667	1	0	0	1	0	0	0.333333	0.333333	0.0441422	1.02976		0.979309	0.890729	0.982738	0.800761		0.810331	0.827203	0.994258	0.950386		0.953048	0.955309
102548061	'LOC102548061'	mRNA	0.21	0.11	0.06	0.1	0	0.02	0.126667	0.04	3	1	3	3	0	1	2.33333	1.33333	0.851497	2.78393	0.144617	1.90925	2.64441	0.337014	0.172929	0.970855	0.471994	0.197708	0.541376	0.559261	0.998776	0.860444	0.592874
102548067	'LOC102548067'	mRNA	0	0	0	0	0.05	0	0	0.0166667	0	0	0	0	1	0	0	0.333333			1.10639	0.979309	-1.03282			0.786282	0.810331	0.80018			0.998776	0.953048	0.955309
102548071	'LOC102548071'	mRNA
102548076	'LOC102548076'	mRNA	1.79	1.81	1.38	1.06	2.08	2.04	1.66	1.72667	54.98	59.07	44.48	35.67	67.48	62.26	52.8433	55.1367	-0.0171484	0.219781	-0.00479002	0.237043	0.229174	0.914819	0.490168	0.989109	0.502898	0.518978	0.970422	0.866148	0.998776	0.876367	0.875231
102548101	'LOC102548101'	mRNA	2.52	2.43	2.87	1.91	1.64	1.97	2.60667	1.84	101.64	100.77	113.39	78.56	67.73	81.92	105.267	76.07	0.512791	0.12545	0.0679865	-0.402224	0.0630231	3.81732e-05	0.600572	0.765051	0.10547	0.77914	0.000316393	0.922322	0.998776	0.428593	0.955309
102548111	'LOC102548111'	mRNA	0.06	0.18	0.03	0.03	0.03	0.16	0.09	0.0733333	2	4.03	1	1	1	5.01	2.34333	2.33667	0.0482524	3.71321	1.91632	3.68149	1.76797	0.950033	0.108064	0.623339	0.115681	0.332578	0.987346	0.444407	0.998776	0.448644	0.742149
102548126	'Armh2'	mRNA	0	0.04	0	0	0	0	0.0133333	0	0	1	0	0	0	0	0.333333	0		1.02976			0.890729		0.800761			0.827203		0.950386			0.955309
102548128	'LOC102548128'	mRNA
102548129	'LOC102548129'	mRNA
102548133	'LOC102548133'	mRNA	0.17	0	0	0	0.19	0	0.0566667	0.0633333	10.94	0	0	0	12.51	0	3.64667	4.17	-0.149327	0.221488	1.34265	0.448477	-1.1214	0.802319	0.927358	0.646294	0.90553	0.537608	0.898378	0.987534	0.998776	0.981201	0.886356
102548151	'LOC102548151'	mRNA	0.16	0.18	0.25	0.08	0.05	0.16	0.196667	0.0966667	6	7	9	3	2	6	7.33333	3.66667	1.04414	0.447818	0.0517346	-0.606845	0.403642	0.0435292	0.606439	0.956692	0.562439	0.636628	0.125012	0.92482	0.998776	0.908172	0.93513
102548161	'LOC102548161'	mRNA	0.15	0.05	0.05	0.15	0	0.14	0.0833333	0.0966667	3	1	1	3	0	3	1.66667	2	-0.218892	-1.07109	-1.33131	-0.860159	0.265069	0.801737	0.401462	0.323554	0.518236	0.868964	0.898648	0.802965	0.998776	0.886767	0.969324
102548162	'LOC102548162'	mRNA	0.21	0.14	0.14	0.07	0.14	0.02	0.163333	0.0766667	9	6	6	3	6	1	7	3.33333	1.11453	0.764002	0.131722	-0.352843	0.636056	0.0375608	0.462564	0.905298	0.778682	0.461332	0.111548	0.850217	0.998776	0.953048	0.845961
102548194	'LOC102548194'	mRNA	0.08	0.04	0.04	0	0.04	0.11	0.0533333	0.05	2	1	1	0	1	3	1.33333	1.33333	0.0441422	-0.931455	-0.777285	-0.98069	-0.159689	0.965484	0.515905	0.616275	0.535619	0.930221	0.993533	0.880319	0.998776	0.895959	0.991997
102548228	'Bivm'	mRNA	9.12	8.46	8.12	8.95	8.57	7.65	8.56667	8.39	422	402	321	403	407	375	381.667	395	-0.00539726	0.0419396	0.208965	0.0441894	-0.161474	0.928056	0.790375	0.0901643	0.739293	0.256963	0.977261	0.950386	0.998776	0.953048	0.666749
102548230	'Znf235'	mRNA	0.7	1.11	1.06	1.03	1.18	0.85	0.956667	1.02	43	70	56	63	70	53	56.3333	62	-0.0941372	-0.2748	0.0737756	-0.184045	-0.343724	0.538954	0.352222	0.778147	0.498727	0.264074	0.720715	0.761309	0.998776	0.872986	0.675119
102548231	'LOC102548231'	mRNA	0.85	1.07	1.26	1.22	0.97	0.96	1.06	1.05	70	93	99	101	80	80	87.3333	87	0.0496592	0.0907434	0.165849	0.0321437	-0.0699318	0.693865	0.769757	0.531205	0.909978	0.782917	0.827231	0.950386	0.998776	0.982797	0.955309
102548286	'LOC102548286'	mRNA	0.13	0.18	0.04	0	0	0.04	0.116667	0.0133333	3.83	5.36	1.25	0	0	1.26	3.48	0.42	3.09477	0.222801	-0.268428	-2.87417	0.498085	0.00386598	0.869751	0.850408	0.167917	0.707307	0.0175757	0.964698	0.998776	0.547176	0.953023
102548320	'LOC102548320'	mRNA	2.72	2.99	3.4	2.59	2.08	2.31	3.03667	2.32667	180	203	220	175	142	158	201	158.333	0.388373	0.233927	0.245407	-0.163163	-0.00432283	1.06311e-05	0.212257	0.206756	0.372427	0.984531	0.000100312	0.614852	0.998776	0.786464	0.997642
102548396	'LOC102548396'	mRNA	0.06	0	0	0	0	0.06	0.02	0.02	1	0	0	0	0	1	0.333333	0.333333	0.0441422	0.0679826	0.144617	0.0175359	-0.0710441	0.982738	0.986707	0.970855	0.996571	0.986109	0.994258	0.995551	0.998776	0.999537	0.997642
102548397	'LOC102548397'	mRNA	0.1	0.12	0.14	0.17	0.06	0.14	0.12	0.123333	4.86	5.77	6.59	8.42	2.75	6.91	5.74	6.02667	-0.0261673	0.813989	0.567417	0.851429	0.254379	0.957033	0.511329	0.64742	0.495318	0.787348	0.990729	0.877866	0.998776	0.870638	0.955309
102548459	'LOC102548459'	mRNA	0.31	0.25	0.57	0.58	0.32	0.35	0.376667	0.416667	12	10	22	23	13	14	14.6667	16.6667	-0.140282	-0.105602	0.412469	0.0157346	-0.512617	0.6377	0.854164	0.409293	0.976561	0.368825	0.787777	0.960258	0.998776	0.999537	0.774594
102548478	'LOC102548478'	mRNA
102548503	'LOC102548503'	mRNA	2.17	2.12	2.17	1.87	2.16	1.77	2.15333	1.93333	96.72	96.99	94.52	85.22	98.55	81.49	96.0767	88.42	0.163956	0.302873	0.223477	0.137199	0.0848927	0.181439	0.184319	0.331554	0.566692	0.702241	0.355606	0.57673	0.998776	0.910367	0.94998
102548506	'LOC102548506'	mRNA	0	0.02	0.17	0.02	0.15	0.07	0.0633333	0.08	0	1	7	1	6	3	2.66667	3.33333	-0.277786	0.518685	-0.457582	0.75706	0.98505	0.683854	0.74852	0.771546	0.571621	0.569825	0.820187	0.950386	0.998776	0.91287	0.904902
102548514	'LOC102548514'	mRNA	5.02	4.62	5.2	5.41	4.73	4.61	4.94667	4.91667	292.66	277.38	297.61	323.17	283.65	278.98	289.217	295.267	0.0142744	0.0344737	0.150842	0.0119976	-0.110357	0.835881	0.8239	0.295295	0.934961	0.486701	0.921846	0.950386	0.998776	0.991664	0.860297
102548522	'LOC102548522'	mRNA
102548541	'LOC102548541'	mRNA	0.12	0.09	0.19	0.11	0.09	0.1	0.133333	0.1	9	7	14	8	7	8	10	7.66667	0.427471	1.29182	-0.078634	0.846395	1.38078	0.282878	0.278124	0.951462	0.465306	0.100803	0.483138	0.693581	0.998776	0.855665	0.427315
102548546	'LOC102548546'	mRNA	0.02	0.01	0.05	0.02	0	0	0.0266667	0.00666667	2	1	4	2	0	0	2.33333	0.666667	1.8515	2.79143	0.977325	0.908477	1.80291	0.0791807	0.175036	0.773662	0.797886	0.363978	0.195188	0.562912	0.998776	0.953048	0.770523
102548559	'Vcpkmt'	mRNA	6.98	5.24	7.48	6.5	6.64	6.44	6.56667	6.52667	148	113	154	139	143	139	138.333	140.333	0.0234333	0.334633	-0.0365594	0.300167	0.375598	0.814341	0.147864	0.866693	0.125871	0.131898	0.906592	0.519085	0.998776	0.469931	0.49144
102548568	'LOC102548568'	mRNA	0.09	0.22	0.09	0.09	0.13	0.13	0.133333	0.116667	2	5	2	2	3	3	3	2.66667	0.214067	-1.29303	0.584115	-1.50231	-1.87125	0.759874	0.185186	0.413815	0.127642	0.032427	0.872598	0.577512	0.998776	0.473602	0.229105
102548594	'LOC102548594'	mRNA	0	0	0	0.09	0	0	0	0.03	0	0	0	1	0	0	0	0.333333			1.10639	0.979309	-1.03282			0.786282	0.810331	0.80018			0.998776	0.953048	0.955309
102548600	'LOC102548600'	mRNA	0.94	1.07	1.12	0.97	1.15	0.97	1.04333	1.03	53	62	62	56	67	57	59	60	0.0198946	-0.0500585	0.0205482	-0.0767046	-0.0651055	0.896343	0.865567	0.942917	0.792714	0.820078	0.95942	0.963203	0.998776	0.953048	0.955309
102548633	'LOC102548633'	mRNA	1.31	1	0.77	0.73	1.11	0.57	1.02667	0.803333	44.55	34.96	25.63	25.38	38.59	19.94	35.0467	27.97	0.369539	0.621526	0.209968	0.247224	0.416069	0.0791798	0.138079	0.654495	0.588031	0.38108	0.19528	0.502879	0.998776	0.922068	0.78608
102548682	'LOC102548682'	mRNA	1.38	1.19	2.02	1.44	1.99	0.85	1.53	1.42667	15.19	14.51	20.96	16	23.36	8.65	16.8867	16.0033	0.121654	1.22714	0.481759	1.1111	0.749293	0.675393	0.0884758	0.535676	0.142966	0.199917	0.815038	0.404257	0.998776	0.502086	0.596388
102548693	'Zfp28'	mRNA	2.75	3.29	2.7	3.47	2.86	2.89	2.91333	3.07333	111	133	104	138	117	117	116	124	-0.0520731	0.619267	0.101744	0.667868	0.523057	0.628278	0.00632111	0.672278	0.00265937	0.0221406	0.783616	0.0929595	0.998776	0.0414278	0.184862
102548694	'LOC102548694'	mRNA	1.31	1.43	1.02	1.24	0.65	1.89	1.25333	1.26	20	22	15	19	10	29	19	19.3333	0.0190512	-0.170008	0.547961	-0.192349	-0.7122	0.94355	0.710255	0.177553	0.711202	0.0916101	0.984503	0.950386	0.998776	0.953048	0.405754
102548695	'LOC102548695'	mRNA	4.08	3.8	2.67	4.28	4.2	4.5	3.51667	4.32667	192	184	123	206	203	219	166.333	209.333	-0.287583	-0.353975	-0.0156766	-0.067294	-0.332108	0.000852519	0.0870689	0.919918	0.668805	0.111947	0.00484071	0.401503	0.998776	0.938587	0.450611
102548702	'LOC102548702'	mRNA	0	0	0	0.05	0	0	0	0.0166667	0	0	0	1	0	0	0	0.333333				0.979309					0.810331					0.953048
102548714	'LOC102548714'	mRNA																		-0.893798	-0.817164	-0.944245			0.826617	0.841276	0.817			0.950386	0.998776	0.953048
102548728	'LOC102548728'	mRNA	0.4	0.45	0.68	0.6	0.61	0.59	0.51	0.6	17	19	26	24	26	26	20.6667	25.3333	-0.249589	0.471297	0.318715	0.709027	0.156859	0.310778	0.36892	0.549963	0.144013	0.75626	0.513299	0.77583	0.998776	0.503981	0.955309
102548729	'LOC102548729'	mRNA
102548730	'LOC102548730'	mRNA	0.69	0.71	0.67	0.31	0.73	0.5	0.69	0.513333	7	10	13	6.11	11.35	7	10	8.15333	0.33868	-0.22794	-0.242819	-0.603609	0.0223943	0.387581	0.733239	0.722797	0.389732	0.975166	0.593038	0.950386	0.998776	0.800357	0.997642
102548734	'LOC102548734'	mRNA	0.1	0	0	0.1	0	0.31	0.0333333	0.136667	1.19	0	0	1.23	0	3.63	0.396667	1.62	-1.98585	-2.14753	-0.579138	-0.303953	-1.56515	0.131175	0.333057	0.750489	0.863515	0.581752	0.285171	0.74343	0.998776	0.966364	0.911947
102548778	'Parp10'	mRNA	1.86	2.54	2.02	2.7	2.36	3.03	2.14	2.69667	91.34	128.16	97.14	135.17	119	154	105.547	136.057	-0.322184	-0.376088	-0.090647	-0.0547132	-0.279379	0.00275085	0.0915808	0.636646	0.785185	0.212949	0.0131576	0.411368	0.998776	0.953048	0.614955
102548794	'LOC102548794'	mRNA
102548800	'LOC102548800'	mRNA	0.13	0.1	0.21	0.12	0.27	0.27	0.146667	0.22	5	4	8	5	11	11	5.66667	9	-0.623282	-0.360761	-0.67157	0.247958	0.315527	0.157338	0.658155	0.436219	0.742494	0.732632	0.322748	0.930934	0.998776	0.953048	0.955309
102548875	'LOC102548875'	mRNA
102548912	'LOC102548912'	mRNA	0.02	0	0	0	0.02	0.02	0.00666667	0.0133333	0.5	0	0	0	0.5	0.5	0.166667	0.333333	-0.955858					0.693597					0.827214
102548917	'LOC102548917'	mRNA	2.82	3.47	2.26	3.16	2.7	3.01	2.85	2.95667	117	148	92	134	115	129	119	126	-0.03832	0.156331	0.179965	0.194601	-0.0172354	0.718847	0.534996	0.425219	0.372722	0.945277	0.845365	0.889677	0.998776	0.786764	0.995774
102548978	'LOC102548978'	mRNA	0	0	0	0	0.02	0	0	0.00666667	0	0	0	0	1	0	0	0.333333				0.979309					0.810331					0.953048
102549007	'LOC102549007'	mRNA	0	0	0	0	0.02	0	0	0.00666667	0	0	0	0	1	0	0	0.333333				0.979309					0.810331					0.953048
102549010	'Bend2'	mRNA
102549011	'LOC102549011'	mRNA	0	0.02	0	0	0.04	0	0.00666667	0.0133333	0	1	0	0	2	0	0.333333	0.666667	-0.955858	0.0679826	1.09151	0.920337	-1.01682	0.577412	0.986707	0.716966	0.795335	0.743317	0.746271	0.995551	0.998776	0.953048	0.955309
102549059	'LOC102549059'	mRNA	3.58	3.47	1.39	2.43	2.54	4.9	2.81333	3.29	90	89	34	62	65	126	71	84.3333	-0.204142	-0.312489	-0.156566	-0.102441	-0.15268	0.127369	0.386533	0.517213	0.739404	0.685854	0.278683	0.790232	0.998776	0.953048	0.945668
102549061	'LOC102549061'	mRNA	0.13	0.13	0	0	0.33	0	0.0866667	0.11	1	1	0	0	2.47	0	0.666667	0.823333	-0.260369	0.94127	3.01518	0.920331	-2.06279	0.849102	0.764298	0.126722	0.794893	0.247062	0.930553	0.950386	0.998776	0.953048	0.658161
102549173	'LOC102549173'	mRNA	2.44	2.45	2.72	1.58	1.72	2.2	2.53667	1.83333	12.75	12.25	13.15	7.71	8.64	10.65	12.7167	9	0.542866	1.37605	0.268374	0.759523	1.12205	0.131695	0.0902887	0.784153	0.396769	0.118423	0.286095	0.408271	0.998776	0.80729	0.463739
102549174	'LOC102549174'	mRNA
102549189	'LOC102549189'	mRNA	0.05	0.05	0.08	0	0	0.05	0.06	0.0166667	1	1	1.69	0	0	1	1.23	0.333333	1.92776	-3.24711	-5.61022	-4.77719	2.37213	0.190324	0.0823493	0.151928	0.222459	0.437704	0.367337	0.38988	0.998776	0.628577	0.828502
102549220	'LOC102549220'	mRNA
102549226	'LOC102549226'	mRNA	0	0.1	0	0	0	0.1	0.0333333	0.0333333	0	1	0	0	0	1	0.333333	0.333333	0.0441422	0.0679826	-0.817164	0.0175359	0.890729	0.982738	0.986707	0.841276	0.996571	0.827203	0.994258	0.995551	0.998776	0.999537	0.955309
102549227	'LOC102549227'	mRNA	0.05	0	0.1	0	0	0.05	0.05	0.0166667	2.05	0	4	0	0	2.13	2.01667	0.71	1.55022	2.58108	0.144617	0.911585	2.44218	0.14996	0.285901	0.970759	0.797102	0.317712	0.31271	0.702155	0.998776	0.953048	0.728426
102549229	'LOC102549229'	mRNA	0.03	0	0	0	0	0	0.01	0	1	0	0	0	0	0	0.333333	0		1.02976	1.10639		-0.0710441		0.800761	0.786282		0.986109		0.950386	0.998776		0.997642
102549235	'LOC102549235'	mRNA	0.07	0.17	0.04	0.24	0.07	0.2	0.0933333	0.17	2	5	1	7	2	6	2.66667	5	-0.862748	-0.270987	0.519703	0.601234	-0.784287	0.161622	0.821787	0.614721	0.56731	0.484887	0.328409	0.950386	0.998776	0.910418	0.858786
102549291	'LOC102549291'	mRNA
102549344	'LOC102549344'	mRNA																		-1.79321	-0.75449	-1.84454	-1.03282		0.656938	0.807674	0.647767	0.80018		0.930934	0.998776	0.932741	0.955309
102549389	'LOC102549389'	mRNA
102549391	'LOC102549391'	mRNA
102549397	'LOC102549397'	mRNA	0.42	0.54	0.38	0.51	0.22	0.13	0.446667	0.286667	7.36	9.41	6.29	8.92	3.78	2.36	7.68667	5.02	0.658813	0.133133	0.400398	-0.671568	-0.260026	0.163311	0.873083	0.611989	0.498462	0.716553	0.330852	0.965956	0.998776	0.872986	0.955309
102549404	'LOC102549404'	mRNA	5.44	6.43	4.39	4.99	7.83	9.85	5.42	7.55667	47	55	36	42	67	83	46	64	-0.432296	-0.727993	-0.106597	-0.295865	-0.615688	0.00686309	0.0225403	0.693479	0.361604	0.0378773	0.0284026	0.195525	0.998776	0.776078	0.251323
102549465	'LOC102549465'	mRNA	0	0	0.46	0	0	0.31	0.153333	0.103333	0	0	4	0	0	3	1.33333	1	0.45918	0.528626	-2.29808	0.0158714	2.84327	0.675287	0.809254	0.448004	0.99441	0.473908	0.815949	0.950386	0.998776	0.999537	0.853392
102549471	'LOC102549471'	mRNA	1.95	2.06	1.69	1.96	1.99	2.36	1.9	2.10333	76	91	67	90	80	98	78	89.3333	-0.151582	-0.0126114	-0.261106	0.136565	0.254498	0.239686	0.963245	0.324199	0.59505	0.326305	0.431507	0.995551	0.998776	0.9252	0.736468
102549491	'LOC102549491'	mRNA	0.19	0.28	0.24	0.42	0.19	0.28	0.236667	0.296667	8	12	10	18	8	12	10	12.6667	-0.296895	0.88682	0.67327	1.17831	0.217036	0.397776	0.239331	0.402766	0.115404	0.754055	0.600343	0.647881	0.998776	0.447938	0.955309
102549500	'LOC102549500'	mRNA	0.07	0	0	0	0	0	0.0233333	0	1	0	0	0	0	0	0.333333	0		1.02976			0.890729		0.800761			0.827203		0.950386			0.955309
102549506	'LOC102549506'	mRNA	0.74	0.9	0.4	0.7	0.73	0.9	0.68	0.776667	25	31	13	24	25	31	23	26.6667	-0.169261	-0.172858	0.187358	0.000763359	-0.355448	0.474535	0.714842	0.656197	0.998543	0.463965	0.667457	0.950386	0.998776	0.999537	0.847643
102549509	'LOC102549509'	mRNA	0.16	0.13	0.17	0.12	0.12	0.4	0.153333	0.213333	4.18	3.34	4.35	3.25	3.21	10.68	3.95667	5.71333	-0.485905	0.207908	0.715934	0.693544	-0.503424	0.368385	0.84574	0.47726	0.516565	0.596559	0.573617	0.958164	0.998776	0.885874	0.919835
102549542	'LOC102549542'	mRNA	31.97	34.33	33.32	33.85	29.48	34.74	33.2067	32.69	2944	3261	3015	3204	2797	3330	3073.33	3110.33	0.0268772	-0.218327	0.146839	-0.251284	-0.359417	0.204476	0.0124398	0.018477	0.00391926	1.24001e-05	0.386202	0.13956	0.910351	0.053527	0.00088312
102549548	'LOC102549548'	mRNA	0.11	0.01	0.04	0.05	0.03	0.01	0.0533333	0.03	11	1	4	5	3	1	5.33333	3	0.874217	1.08018	-0.593493	0.193352	1.67295	0.137707	0.428591	0.71801	0.890922	0.238986	0.295042	0.822801	0.998776	0.976437	0.648377
102549582	'LOC102549582'	mRNA	0	0	0.03	0	0	0	0.01	0	0	0	1.31	0	0	0	0.436667	0		0.0679826	1.53961	-0.944245	-1.4663		0.986707	0.579485	0.817	0.609266		0.995551	0.998776	0.953048	0.924023
102549607	'LOC102549607'	mRNA
102549615	'LOC102549615'	mRNA	16.23	16.92	22.77	19.52	20.16	16.63	18.64	18.77	731.72	783.73	1005.39	899.49	932.53	775.25	840.28	869.09	-0.00449324	0.270099	-0.0372524	0.263158	0.312746	0.911207	0.108922	0.744972	0.0207202	0.0849916	0.968187	0.446009	0.998776	0.159059	0.390953
102549681	'Plekhg7'	mRNA	0	0.02	0	0	0.02	0	0.00666667	0.00666667	0	1	0	0	1	0	0.333333	0.333333	0.0441422	0.0679826	0.144617	0.0175359	-0.0710441	0.982738	0.986707	0.970929	0.996571	0.986109	0.994258	0.995551	0.998776	0.999537	0.997642
102549694	'LOC102549694'	mRNA	0.38	0.39	0.23	0.42	0.53	0.26	0.333333	0.403333	26.89	29	16	31	39	19	23.9633	29.6667	-0.263872	-1.2057	0.00895919	-0.922991	-1.2081	0.247369	0.0010321	0.975484	0.0118316	0.001303	0.440361	0.0290936	0.998776	0.109916	0.0284442
102549710	'Samd11'	mRNA	4.62	3.49	6.2	4.23	5.22	4.19	4.77	4.54667	165.91	125	210.89	155.59	192.11	155.56	167.267	167.753	0.0399507	0.383891	0.102498	0.330809	0.286736	0.660677	0.134734	0.58641	0.0906812	0.258024	0.805762	0.496799	0.998776	0.396304	0.667594
102549712	'LOC102549712'	mRNA	2.46	0.66	2.47	1.66	1.98	1.45	1.86333	1.69667	167.6	46.36	165.4	115.86	138.61	102.71	126.453	119.06	0.131058	2.36005	0.773469	2.20309	1.58999	0.217762	1.13547e-05	0.625949	4.88615e-10	0.324628	0.403627	0.00115812	0.998776	1.10293e-07	0.735218
102549716	'LOC102549716'	mRNA
102549724	'LOC102549724'	mRNA
102549738	'LOC102549738'	mRNA																		-0.893798	1.20485	-0.944245	-2.10617		0.826617	0.711242	0.817	0.600626		0.950386	0.998776	0.953048	0.920494
102549747	'LOC102549747'	mRNA	0.63	0.62	0.54	0.82	0.45	0.76	0.596667	0.676667	17.16	17.19	14.44	22.84	12.46	21.38	16.2633	18.8933	-0.172112	0.257333	-0.243525	0.404186	0.506979	0.54069	0.62964	0.68373	0.461875	0.369369	0.722339	0.930934	0.998776	0.854235	0.774931
102549785	'LOC102549785'	mRNA
102549803	'Nat8f4'	mRNA	1.35	1.16	0.93	1.2	1.31	1.01	1.14667	1.17333	82.05	72.73	55.76	74.96	81.98	63.59	70.18	73.51	-0.0227384	0.0649125	-0.203969	0.0789831	0.273785	0.870042	0.812019	0.452064	0.762601	0.346921	0.943389	0.950386	0.998776	0.953048	0.754157
102549812	'LOC102549812'	mRNA																		-1.78279	0.309064	-1.8315	-2.10617		0.658879	0.917473	0.650183	0.600626		0.930934	0.998776	0.932741	0.920494
102549817	'LOC102549817'	mRNA	1.05	1.08	0.76	0.94	0.94	0.75	0.963333	0.876667	37	41	32	30	35	31	36.6667	32	0.240539	0.15823	0.376567	-0.0855209	-0.213526	0.232011	0.687791	0.324147	0.831094	0.549389	0.422594	0.941969	0.998776	0.956013	0.893187
102549828	'LOC102549828'	mRNA
102549836	'LOC102549836'	mRNA	3.15	2.79	2.18	2.2	1.9	2.21	2.70667	2.10333	114	102	72	82	68	79	96	76.3333	0.374863	0.173286	-0.200717	-0.203545	0.379752	0.00323438	0.502468	0.407015	0.404217	0.154857	0.0151089	0.87136	0.998776	0.813732	0.531479
102549842	'LOC102549842'	mRNA	1.66	1.74	1.65	1.96	1.48	1.83	1.68333	1.75667	189	204	183	228	174	216	192	206	-0.0573958	0.248782	0.449697	0.300096	-0.195692	0.491968	0.313565	0.0385614	0.200495	0.26094	0.683167	0.724121	0.998776	0.597953	0.671119
102549940	'LOC102549940'	mRNA
102549995	'LOC102549995'	mRNA	0	0	0	0	0	0.12	0	0.04	0	0	0	0	0	0.88	0	0.293333
102550026	'LOC102550026'	mRNA	2.61	2.28	4.85	2.75	1.52	4.71	3.24667	2.99333	111.14	97.32	201.29	117.31	66.11	201.81	136.583	128.41	0.133166	-0.467139	-0.296702	-0.623756	-0.165451	0.193244	0.169755	0.269324	0.0644287	0.656333	0.3715	0.555311	0.998776	0.322756	0.935462
102550080	'LOC102550080'	mRNA
102550127	'LOC102550127'	mRNA	0.16	0.3	0.32	0.18	0.1	0.24	0.26	0.173333	11	22	22	13	7	18	18.3333	12.6667	0.577574	-0.300368	-0.193183	-0.886683	-0.102617	0.0555984	0.54794	0.678622	0.102963	0.846641	0.150159	0.89642	0.998776	0.424041	0.959942
102550148	'LOC102550148'	mRNA
102550160	'LOC102550160'	mRNA
102550189	'Samd1'	mRNA	8.95	8.27	11.07	9	10.1	8.47	9.43	9.19	320	303	387	328	370	312	336.667	336.667	0.0441422	0.096337	-0.0176205	0.0415721	0.11953	0.491685	0.584798	0.893294	0.77124	0.482646	0.683038	0.913554	0.998776	0.953048	0.857575
102550196	'Gcnt7'	mRNA	0.42	0.31	0.21	0.23	0.46	0.34	0.313333	0.343333	25	19	12	14	28	21	18.6667	21	-0.125783	-0.106181	-0.882663	0.0201932	0.783193	0.634673	0.839965	0.16238	0.968401	0.260701	0.785252	0.955634	0.998776	0.999537	0.670956
102550203	'LOC102550203'	mRNA	0.28	0.3	0	0.28	0	0	0.193333	0.0933333	1.02	1	0	0.89	0	0	0.673333	0.296667	1.22662	1.90045	1.10639		0.801232	0.486306	0.638069	0.786282		0.800294	0.678183	0.930934	0.998776		0.955309
102550211	'LOC102550211'	mRNA	0.21	0.14	0.19	0.12	0.07	0.16	0.18	0.116667	3.01	2	3	2.01	1	3	2.67	2.00333	0.458579	0.480505	0.177933	0.00611	0.314244	0.5538	0.750807	0.910569	0.997011	0.809108	0.729348	0.950386	0.998776	0.999537	0.955309
102550225	'LOC102550225'	mRNA	0	0.04	0	0	0	0	0.0133333	0	0	1.03	0	0	0	0	0.343333	0		1.02976			0.890729		0.800761			0.827203		0.950386			0.955309
102550241	'LOC102550241'	mRNA	0.04	0.07	0.17	0.1	0.04	0.07	0.0933333	0.07	3.68	5.66	13.67	8.63	3	6.22	7.67	5.95	0.410479	0.388645	-0.227737	0.0134716	0.623045	0.36506	0.67882	0.81323	0.988297	0.531718	0.570068	0.939033	0.998776	0.999537	0.88279
102550256	'LOC102550256'	mRNA	0	0.14	0.05	0.1	0.34	0.43	0.0633333	0.29	0	3	1	2	7	9	1.33333	6	-2.12578	-2.19526	-0.192878	-0.0621153	-1.99773	0.00240373	0.0924363	0.831569	0.946649	0.137177	0.0117168	0.413068	0.998776	0.997024	0.50074
102550257	'LOC102550257'	mRNA
102550277	'LOC102550277'	mRNA	0.96	0.49	0.21	1.41	0.09	0	0.553333	0.5	55.06	26.61	19.72	85.96	5.43	0	33.7967	30.4633	0.193949	1.04217	1.39743	0.841703	-0.345228	0.350968	0.666529	0.560989	0.821636	0.512305	0.555926	0.933495	0.998776	0.95465	0.871085
102550291	'LOC102550291'	mRNA	2.1	2.7	2.81	2.03	2.83	1.51	2.53667	2.12333	100	104	109	110	108	75	104.333	97.6667	0.139404	0.45741	0.450414	0.310459	0.0123676	0.234403	0.0594974	0.0770047	0.238422	0.96086	0.424972	0.330133	0.998776	0.645909	0.997642
102550306	'LOC102550306'	mRNA	0.16	0.27	0.26	0.32	0.22	0.05	0.23	0.196667	3	5	5	6	4	1	4.33333	3.66667	0.28515	1.774	1.47398	1.48194	0.310311	0.628861	0.254164	0.350339	0.372891	0.765522	0.783828	0.665476	0.998776	0.786822	0.955309
102550309	'LOC102550309'	mRNA	0.03	0	0.05	0.02	0.03	0	0.0266667	0.0166667	2.66	0	4.16	1.68	2.5	0	2.27333	1.39333	0.750411	0.682171	-0.727929	-0.393784	1.40941	0.395373	0.68913	0.738613	0.839564	0.546791	0.597667	0.942504	0.998776	0.959206	0.891731
102550314	'LOC102550314'	mRNA
102550330	'LOC102550330'	mRNA	0	0.14	0.3	0	0.14	0	0.146667	0.0466667	0	1	2	0	1	0	1	0.333333	1.6291	0.0822557	-1.33629	-1.46337	1.42968	0.2933	0.967356	0.602717	0.570008	0.618332	0.494162	0.995551	0.998776	0.911678	0.92829
102550344	'Kmt2b'	mRNA	3.72	3.75	3.77	3.98	3.99	3.92	3.74667	3.96333	475	494	474	523	525	522	481	523.333	-0.0775511	0.00882337	-0.0639243	0.080302	0.0786278	0.140276	0.949202	0.613915	0.517426	0.543695	0.298856	0.994915	0.998776	0.886323	0.889599
102550375	'LOC102550375'	mRNA	0.21	0	0.05	0.1	0	0.05	0.0866667	0.05	4	0	1	2	0	1	1.66667	1	0.781108	0.0801806	-2.06613	-0.715146	2.15067	0.451164	0.967709	0.403569	0.728685	0.409033	0.647001	0.995551	0.998776	0.953048	0.806045
102550385	'LOC102550385'	mRNA	30.22	25.05	27.88	31.06	29.61	28.55	27.7167	29.74	390	325	346	398	384	368	353.667	383.333	-0.072067	-0.0828973	0.0312281	-0.0182732	-0.108294	0.240381	0.572671	0.794403	0.882444	0.459609	0.432196	0.909422	0.998776	0.973811	0.844948
102550396	'LOC102550396'	mRNA
102550397	'LOC102550397'	mRNA	4.26	3.03	4.4	3.28	4.01	4	3.89667	3.76333	119.75	97.55	112.93	84.45	86.72	92.81	110.077	87.9933	0.367185	0.699764	0.388154	0.322956	0.317015	0.00198435	0.00455832	0.109574	0.191584	0.167524	0.00992396	0.0761232	0.998776	0.583732	0.548488
102550403	'LOC102550403'	mRNA	0.04	0.03	0.04	0	0.03	0	0.0366667	0.01	1	1	1	0	1	0	1	0.333333	1.6291	2.51115	2.76762	0.979309	-0.219613	0.2933	0.406908	0.428504	0.810331	0.921816	0.494162	0.806154	0.998776	0.953048	0.988965
102550416	'LOC102550416'	mRNA
102550424	'LOC102550424'	mRNA	0.18	0.08	0.13	0.08	0.1	0.15	0.13	0.11	7	4	5	2	5	5	5.33333	4	0.45918	0.262269	0.123027	-0.204448	0.143931	0.402139	0.774778	0.897674	0.840866	0.87373	0.604645	0.950386	0.998776	0.959612	0.971301
102550438	'LOC102550438'	mRNA	0	0	0	0	0	0.07	0	0.0233333	0	0	0	0	0	1	0	0.333333		-1.78325	-0.744381	-0.871336	-1.03282		0.658792	0.809913	0.781922	0.80018		0.930934	0.998776	0.953048	0.955309
102550455	'LOC102550455'	mRNA	0.8	0.46	0.22	0.97	0.45	0.84	0.493333	0.753333	20.08	11.66	5.26	24.62	11.42	21.6	12.3333	19.2133	-0.595403	-0.0565112	-0.20191	0.537101	0.150273	0.047339	0.933925	0.741968	0.345458	0.831617	0.133055	0.98989	0.998776	0.763608	0.955563
102550456	'LOC102550456'	mRNA	18.5	18.41	32.21	11.08	22.11	10.95	23.04	14.7133	650	662.71	1106	396.74	795.07	396.3	806.237	529.37	0.651069	1.93793	0.563514	1.27132	1.3827	2.54419e-45	2.78294e-09	0.295293	0.0117458	3.82499e-05	3.20141e-43	1.07745e-06	0.998776	0.109279	0.00215312
102550466	'LOC102550466'	mRNA
102550512	'LOC102550512'	mRNA
102550523	'Fsbp'	mRNA	0.24	0.2	0.21	0.17	0.03	0.13	0.216667	0.11	7	6	6	5	1	4	6.33333	3.33333	0.970142	0.314509	0.605448	-0.664606	-0.284627	0.0774854	0.707115	0.467534	0.52691	0.716344	0.192313	0.950386	0.998776	0.891696	0.955309
102550530	'LOC102550530'	mRNA	19.69	5.88	52.44	17.2	18	15.6	26.0033	16.9333	358.9	108.62	926.11	315.11	332.58	288.06	464.543	311.917	0.618795	-0.540888	0.0613152	-1.1991	-0.594216	1.18613e-24	0.512541	0.609693	3.14771e-21	0.474278	6.88489e-23	0.878754	0.998776	5.96838e-18	0.853392
102550577	'LOC102550577'	mRNA	0.05	0.05	0	0.14	0	0.05	0.0333333	0.0633333	1.07	1.02	0	3.15	0	1.06	0.696667	1.40333	-0.966175	0.0458879	1.81693	1.01101	-1.76411	0.414706	0.985655	0.361912	0.657459	0.394665	0.616559	0.995551	0.998776	0.934448	0.794843
102550582	'LOC102550582'	mRNA	0	0.05	0	0	0	0.03	0.0166667	0.01	0	4.34	0	0	0	3.13	1.44667	1.04333	0.515675	2.87623		2.45813	2.73944	0.627495	0.469335		0.538324	0.490718	0.782966	0.854272		0.895959	0.862334
102550584	'LOC102550584'	mRNA	0	0.06	0.02	0	0	0	0.0266667	0	0	3	1	0	0	0	1.33333	0		1.05353	0.195404	-1.83232	0.872319		0.643095	0.938801	0.650031	0.700345		0.930934	0.998776	0.932741	0.949578
102550585	'LOC102550585'	mRNA	0	0.06	0.05	0.05	0	0.04	0.0366667	0.03	0	1.48	1.2	1.11	0	1	0.893333	0.703333	0.389132	1.92875	2.49417	1.87163	-0.575269	0.76866	0.63286	0.45419	0.643008	0.808553	0.878845	0.930934	0.998776	0.932741	0.955309
102550588	'LOC102550588'	mRNA	0.3	0.16	0.23	0.21	0.11	0.12	0.23	0.146667	21.68	11.58	16.5	15.75	7.78	8.8	16.5867	10.7767	0.666255	1.48652	0.252704	0.752256	1.24314	0.0386187	0.0271102	0.784821	0.329151	0.125115	0.113919	0.217375	0.998776	0.747555	0.477071
102550598	'LOC102550598'	mRNA
102550609	'LOC102550609'	mRNA	0.3	0.3	0.77	0.14	0.1	0.39	0.456667	0.21	14.01	14.8	35.83	7	4.84	19	21.5467	10.28	1.11177	1.36212	-0.0510419	0.22292	1.4195	0.00027129	0.0476333	0.946475	0.783831	0.0382235	0.00178095	0.292918	0.998776	0.953048	0.253001
102550614	'LOC102550614'	mRNA	0.05	0	0.05	0.15	0	0.05	0.0333333	0.0666667	1	0	1	3	0	1	0.666667	1.33333	-0.955858	-1.23758	-0.200562	-0.305517	-1.02919	0.430723	0.528281	0.909732	0.864994	0.649187	0.631476	0.884556	0.998776	0.967008	0.935462
102550650	'LOC102550650'	mRNA	0	0	0	0	0	0.11	0	0.0366667	0	0	0	0	0	2.76	0	0.92		-0.893798	-0.817164	0.911585			0.826617	0.841276	0.797102			0.950386	0.998776	0.953048
102550654	'LOC102550654'	mRNA
102550657	'LOC102550657'	mRNA	1.53	1.93	1.29	1.78	1.43	1.37	1.58333	1.52667	61	80	47.88	70	54	58	62.96	60.6667	0.0976737	0.256311	-0.00836773	0.165746	0.27051	0.514468	0.437792	0.980074	0.590843	0.441089	0.699723	0.831088	0.998776	0.923347	0.830929
102550664	'LOC102550664'	mRNA	0.05	0	0	0.05	0	0	0.0166667	0.0166667	1	0	0	0.93	0	0	0.333333	0.31	0.14884	-0.830659	1.7307	-1.84372	-2.55598	0.942886	0.791789	0.348481	0.647918	0.216088	0.98498	0.950386	0.998776	0.932741	0.620055
102550682	'LOC102550682'	mRNA																		-1.78279	-1.70601	-1.8315			0.658879	0.672698	0.650183			0.930934	0.998776	0.932741
102550699	'Sprr2d'	mRNA
102550708	'LOC102550708'	mRNA
102550714	'LOC102550714'	mRNA	0.25	0.1	0.22	0.29	0	0.05	0.19	0.113333	5	2	4	6	0	1	3.66667	2.33333	0.696219	1.53542	0.644863	0.821947	0.885714	0.312069	0.250972	0.71038	0.635829	0.534184	0.515005	0.66157	0.998776	0.932741	0.884246
102550729	'LOC102550729'	mRNA	0.23	0.23	0.08	0.39	0.46	0.54	0.18	0.463333	3	3	1	5	6	7	2.33333	6	-1.31843	-0.596251	0.667936	0.726039	-1.25751	0.0303774	0.619195	0.494223	0.450653	0.238187	0.0948071	0.930905	0.998776	0.845938	0.647635
102550773	'LOC102550773'	mRNA	0.14	0.32	0.48	0.6	0.18	0.37	0.313333	0.383333	3	7	10	13	4	8	6.66667	8.33333	-0.277786	-0.126693	0.278809	0.135542	-0.398583	0.519669	0.878781	0.718929	0.86464	0.639901	0.705171	0.967864	0.998776	0.966824	0.935462
102550789	'LOC102550789'	mRNA	0.73	0.37	0.36	0.5	0.46	0.25	0.486667	0.403333	23	12	11	16	15	8	15.3333	13	0.282302	-0.136214	-0.112117	-0.422724	-0.0186503	0.36783	0.816581	0.837546	0.472565	0.974451	0.572927	0.950386	0.998776	0.860662	0.997642
102550797	'LOC102550797'	mRNA	0	0	0	0.06	0.11	0	0	0.0566667	0	0	0	0.59	1	0	0	0.53			1.10639	0.979309	-1.03282			0.786282	0.810331	0.80018			0.998776	0.953048	0.955309
102550809	'Scml1'	mRNA	0.03	0	0.06	0.03	0	0	0.03	0.01	1	0	2	1	0	0	1	0.333333	1.6291	1.57945	-0.817164	0.0175359	2.4051	0.2933	0.578789	0.841276	0.996571	0.510099	0.494162	0.912209	0.998776	0.999537	0.871085
102550816	'LOC102550816'	mRNA
102550845	'LOC102550845'	mRNA	0	0	0.15	0.14	0	0.14	0.05	0.0933333	0	0	2.1	2.08	0	2.06	0.7	1.38	-0.935099	-0.898227	-0.211038	0.0115525	-0.692649	0.431257	0.687389	0.912023	0.994976	0.794648	0.630948	0.941969	0.998776	0.999537	0.955309
102550851	'LOC102550851'	mRNA	2.48	1.96	2.08	2.46	2.35	1.87	2.17333	2.22667	216	176	178	220	211	169	190	200	-0.0298584	0.414622	0.298392	0.437704	0.121501	0.723395	0.0509117	0.122175	0.0306475	0.521615	0.848385	0.303725	0.998776	0.202972	0.876852
102550872	'LOC102550872'	mRNA	0	0.18	0.09	0.09	0.09	0	0.09	0.06	0	2	1	1	1	0	1	0.666667	0.629105	2.49718	2.47708	1.87623	0.0107062	0.629372	0.491288	0.513666	0.642159	0.9967	0.782973	0.866756	0.998776	0.932741	0.999528
102550885	'LOC102550885'	mRNA
102550890	'LOC102550890'	mRNA
102550892	'LOC102550892'	mRNA
102550901	'Krtap20l3'	mRNA
102550903	'Ufsp1'	mRNA	38.59	26.71	35.13	30.56	35.94	30.82	33.4767	32.44	634	444	558	503	597	511	545.333	537	0.0663585	0.376097	-0.151751	0.300063	0.53426	0.190004	0.0420327	0.258776	0.0288992	0.0034223	0.367193	0.273783	0.998776	0.195909	0.0552207
102550922	'LOC102550922'	mRNA	0	0.02	0.02	0	0.04	0.02	0.0133333	0.02	0	1	1	0	2	1	0.666667	1	-0.54082	0.966544	0.144618	1.5023	0.82927	0.678227	0.757646	0.969708	0.59646	0.788062	0.816404	0.950386	0.998776	0.9252	0.955309
102550932	'Tigd4'	mRNA	0.48	0.16	0.34	0.56	0.26	0.51	0.326667	0.443333	30	10	21	36	17	33	20.3333	28.6667	-0.451385	-0.082765	0.513517	0.353678	-0.591174	0.0597061	0.879334	0.241864	0.448187	0.269958	0.158646	0.968111	0.998776	0.844192	0.681943
102550973	'LOC102550973'	mRNA
102550986	'LOC102550986'	mRNA	0.18	0.59	0.56	0.48	0.36	0.48	0.443333	0.44	3	10	9	8	6	8	7.33333	7.33333	0.0441422	0.356263	0.40684	0.305416	-0.0424051	0.919166	0.676859	0.625287	0.70684	0.960239	0.972309	0.938442	0.998776	0.953048	0.997642
102550988	'LOC102550988'	mRNA
102551000	'LOC102551000'	mRNA	0	0.11	0	0.11	0	0	0.0366667	0.0366667	0	2	0	2	0	0	0.666667	0.666667	0.0441422	0.918942	1.61839	0.908472	-0.688304	0.975589	0.806291	0.554257	0.798329	0.798489	0.995873	0.950386	0.998776	0.953048	0.955309
102551003	'LOC102551003'	mRNA
102551014	'LOC102551014'	mRNA	0.76	0.57	0.4	0.1	0.29	0.58	0.576667	0.323333	8	6	4	1	3	6	6	3.33333	0.892139	1.06317	0.410702	0.170053	0.657004	0.109218	0.280463	0.723851	0.888684	0.510822	0.24828	0.696469	0.998776	0.975901	0.871085
102551034	'Crocc2'	mRNA	0.04	0.02	0.08	0.02	0.06	0.05	0.0466667	0.0433333	4	2	8	2	7	6	4.66667	5	-0.0553935	0.572259	0.464501	0.604879	0.113314	0.917678	0.599274	0.676161	0.571982	0.917341	0.971621	0.921523	0.998776	0.913062	0.987457
102551050	'LOC102551050'	mRNA	0.08	0.04	0	0	0	0.04	0.04	0.0133333	2	1	0	0	0	1	1	0.333333	1.6291	-0.356492	-2.70489	-1.87127	2.35074	0.2933	0.868006	0.37396	0.481866	0.524879	0.494162	0.963994	0.998776	0.863742	0.878079
102551064	'LOC102551064'	mRNA
102551069	'Krtap22-2'	mRNA
102551071	'LOC102551071'	mRNA
102551085	'Xrcc3'	mRNA	1.64	1.69	0.97	1.5	1.58	1.23	1.43333	1.43667	145	154	84	136	144	113	127.667	131	0.00695728	-0.0347132	-0.0377403	-0.0391843	0.00766881	0.946446	0.89542	0.849017	0.851701	0.976304	0.985724	0.974042	0.998776	0.963027	0.997642
102551086	'LOC102551086'	mRNA	0	0.04	0	0.17	0.13	0.08	0.0133333	0.126667	0	1	0	4	3	2	0.333333	3	-3.12578	-2.15087	0.340147	0.864429	-2.47503	0.00796095	0.39781	0.848299	0.552145	0.325327	0.0321223	0.799468	0.998776	0.903229	0.73576
102551095	'LOC102551095'	mRNA	2.77	2.89	3.19	3.53	2.55	3.18	2.95	3.08667	104	111	117	135	98	123	110.667	118.667	-0.0565518	-0.30366	-0.044716	-0.255107	-0.252646	0.607279	0.151139	0.825467	0.233106	0.254958	0.766941	0.52514	0.998776	0.639205	0.665607
102551102	'LOC102551102'	mRNA
102551105	'LOC102551105'	mRNA
102551117	'LOC102551117'	mRNA
102551140	'LOC102551140'	mRNA	7.77	6.98	9.95	7.43	8.12	7.73	8.23333	7.76	339.32	312.75	425.25	331.42	363.66	348.91	359.107	347.997	0.0894811	0.422134	0.276285	0.319558	0.152633	0.153193	0.0268986	0.0589941	0.023322	0.433623	0.317685	0.216043	0.998776	0.171714	0.825822
102551143	'LOC102551143'	mRNA
102551166	'LOC102551166'	mRNA	0	0	0	0	0.02	0	0	0.00666667	0	0	0	0	1	0	0	0.333333		-0.893798	-0.817164	0.0175359			0.826617	0.841276	0.996571			0.950386	0.998776	0.999537
102551168	'LOC102551168'	mRNA
102551175	'LOC102551175'	mRNA
102551177	'LOC102551177'	mRNA	0.02	0	0.06	0.01	0.03	0.06	0.0266667	0.0333333	1	0	4	1	2.33	4	1.66667	2.44333	-0.507743	0.423393	-0.920973	0.822463	1.35032	0.540308	0.830479	0.679518	0.614826	0.540801	0.721935	0.952079	0.998776	0.932465	0.888467
102551184	'LOC102551184'	mRNA	0.71	0.2	0.71	0.41	0.68	0.41	0.54	0.5	10.36	3.01	10	6	10.03	6	7.79	7.34333	0.12933	0.516127	0.238685	0.390122	0.281719	0.76268	0.550278	0.781431	0.63877	0.743191	0.87501	0.897698	0.998776	0.932741	0.955309
102551192	'LOC102551192'	mRNA
102551194	'LOC102551194'	mRNA	0.65	0.39	0.53	0.66	0.67	0.92	0.523333	0.75	23.34	14.5	18.47	24.23	24.4	33.99	18.77	27.54	-0.508958	-1.64051	-0.79314	-1.13455	-0.843066	0.0393676	1.25139e-05	0.0127867	0.00085393	0.0537604	0.115824	0.00124948	0.839714	0.0185468	0.306441
102551201	'LOC102551201'	mRNA
102551208	'Tctex1d4'	mRNA	0	0.12	0	0.11	0.14	0.04	0.04	0.0966667	0	3	0	3	4	1	1	2.66667	-1.3709	1.50247	0.144618	2.91479	1.36559	0.136941	0.661225	0.969708	0.146359	0.689235	0.294257	0.931622	0.998776	0.508554	0.94686
102551241	'LOC102551241'	mRNA	0.07	0	0	0	0	0	0.0233333	0	1	0	0	0	0	0	0.333333	0		1.02976			0.890729		0.800761			0.827203		0.950386			0.955309
102551257	'LOC102551257'	mRNA	1.31	1.6	1.72	0.84	1.17	1.19	1.54333	1.06667	73	92	94	48	67	69	86.3333	61.3333	0.537389	0.11268	0.192014	-0.4321	-0.0736752	9.9488e-05	0.700301	0.466497	0.155027	0.768509	0.000740971	0.948213	0.998776	0.524436	0.955309
102551265	'LOC102551265'	mRNA
102551278	'LOC102551278'	mRNA
102551296	'LOC102551296'	mRNA																			1.10639		-1.03282			0.786282		0.80018			0.998776		0.955309
102551304	'LOC102551304'	mRNA
102551309	'LOC102551309'	mRNA	0	0.02	0	0	0	0	0.00666667	0	0	1	0	0	0	0	0.333333	0		-1.8264	-2.7114	-2.83809	0.890729		0.439315	0.319889	0.304982	0.827203		0.831953	0.998776	0.720772	0.955309
102551311	'LOC102551311'	mRNA	0	0.04	0	0	0.02	0	0.0133333	0.00666667	0	2	0	0	1	0	0.666667	0.333333	1.04414	0.918943	-0.817164	0.0175359	1.74259	0.54277	0.806275	0.841276	0.996571	0.666365	0.721795	0.950386	0.998776	0.999537	0.93753
102551340	'LOC102551340'	mRNA	3.59	4.17	3.69	3.16	3.23	3.77	3.81667	3.38667	215	262	214	195	200	234	230.333	209.667	0.179768	0.354498	0.261569	0.170758	0.0985397	0.0236683	0.0781693	0.147305	0.37576	0.556034	0.0780584	0.37898	0.998776	0.789727	0.897639
102551354	'LOC102551354'	mRNA	0.33	0.42	0.65	0.47	0.49	0.33	0.466667	0.43	15	18	23	15	19	15	18.6667	16.3333	0.236787	-0.187394	-0.203909	-0.434186	0.0221705	0.400896	0.691321	0.663614	0.369015	0.964542	0.603407	0.943936	0.998776	0.782691	0.997642
102551365	'LOC102551365'	mRNA
102551394	'LOC102551394'	mRNA
102551397	'LOC102551397'	mRNA
102551403	'LOC102551403'	mRNA	0.41	1.34	1.59	1.07	0.63	0.8	1.11333	0.833333	35	118	134	94	56	71	95.6667	73.6667	0.421147	-0.449703	0.387301	-0.883352	-0.827376	0.00105303	0.294043	0.0821875	0.000896783	0.0534858	0.00580165	0.708952	0.998776	0.0192134	0.30561
102551406	'LOC102551406'	mRNA
102551408	'LOC102551408'	mRNA	0.38	0.58	0.83	0.43	0.85	0.58	0.596667	0.62	7	11	15	8	16	11	11	11.6667	-0.0407467	-0.204974	0.747261	-0.175345	-0.947503	0.90731	0.748502	0.162825	0.780013	0.102667	0.966186	0.950386	0.998776	0.953048	0.431073
102551428	'LOC102551428'	mRNA																		-1.79275	-1.71733	-1.84372			0.657024	0.663257	0.647918			0.930934	0.998776	0.932741
102551431	'LOC102551431'	mRNA
102551433	'LOC102551433'	mRNA	0.21	0.34	0.36	0.21	0.27	0.48	0.303333	0.32	3	5	5	3	4	7	4.33333	4.66667	-0.062773	-0.0385834	-0.44481	0.0166667	0.416247	0.910021	0.970993	0.698532	0.987442	0.701561	0.967527	0.995551	0.998776	0.999537	0.949943
102551435	'LOC102551435'	mRNA	0.45	0.82	1.48	1.13	0.9	1.13	0.916667	1.05333	6	11	19	15	12	15	12	14	-0.17825	0.38951	0.54463	0.550026	-0.149927	0.585876	0.580299	0.38437	0.372097	0.821941	0.750019	0.912209	0.998776	0.786464	0.955309
102551447	'LOC102551447'	mRNA	0	0.06	0.13	0.06	0	0.03	0.0633333	0.03	0	2.06	4.44	2.12	0	1.04	2.16667	1.05333	1.08466	1.08462	1.57861	0.0143175	-0.487191	0.257709	0.545562	0.311071	0.99447	0.745326	0.453207	0.894827	0.998776	0.999537	0.955309
102551453	'LOC102551453'	mRNA	0.05	0.09	0.14	0.13	0.09	0.04	0.0933333	0.0866667	1	2	3	3	2	1	2	2	0.0441422	1.6535	1.89938	1.59173	-0.248709	0.957733	0.414582	0.320156	0.433897	0.855446	0.990627	0.811289	0.998776	0.835931	0.963304
102551468	'LOC102551468'	mRNA	0	0	0	0.02	0	0.02	0	0.0133333	0	0	0	1	0	1	0	0.666667		-1.80266	0.721362	0.000971986	-2.51849		0.65518	0.758437	0.999729	0.402508		0.930934	0.998776	0.999819	0.801468
102551484	'LOC102551484'	mRNA	0.35	0.19	0.25	0.07	0	0.25	0.263333	0.106667	5.95	3.21	4.08	1.15	0	4.28	4.41333	1.81	1.33002	0.489323	-0.481652	-0.827756	0.973065	0.0576557	0.660697	0.74404	0.590453	0.479721	0.154337	0.931622	0.998776	0.92325	0.856792
102551486	'LOC102551486'	mRNA	0.08	0.15	0.16	0.03	0.11	0.04	0.13	0.06	2	4	4	1	3	1	3.33333	1.66667	1.04414	0.069566	-0.877395	-0.979626	0.952401	0.173534	0.950336	0.50804	0.469885	0.457846	0.345569	0.995353	0.998776	0.858994	0.843703
102551497	'LOC102551497'	mRNA
102551504	'LOC102551504'	mRNA
102551518	'LOC102551518'	mRNA	1.1	1.3	0.26	1.04	0.79	1.33	0.886667	1.05333	61	74	14	59	45	76	49.6667	60	-0.228542	-0.814132	0.0573705	-0.572475	-0.869131	0.151696	0.0886639	0.837155	0.0419527	0.0929285	0.315416	0.404921	0.998776	0.248551	0.40949
102551539	'LOC102551539'	mRNA	0.71	0.6	0.28	0	0	0	0.53	0	19.23	16.54	7.3	0	0	0	14.3567	0	6.47275	6.30715			6.16736	8.22514e-12	1.50163e-05			2.56016e-05	1.86168e-10	0.0014609			0.00160285
102551559	'LOC102551559'	mRNA
102551565	'LOC102551565'	mRNA
102551575	'LOC102551575'	mRNA	0.07	0	0	0	0	0	0.0233333	0	1	0	0	0	0	0	0.333333	0		1.02976			0.890729		0.800761			0.827203		0.950386			0.955309
102551620	'LOC102551620'	mRNA																		-0.893798	-0.817164	-0.944245			0.826617	0.841276	0.817			0.950386	0.998776	0.953048
102551626	'LOC102551626'	mRNA	0.1	0.27	0	0.1	0.22	0	0.123333	0.106667	1.52	4.27	0	1.53	3.52	0	1.93	1.68333	0.241422	0.0255196	0.0725215	-0.31093	-0.0369657	0.783183	0.989727	0.971734	0.875141	0.987247	0.888003	0.996613	0.998776	0.971201	0.998084
102551632	'LOC102551632'	mRNA
102551633	'LOC102551633'	mRNA	0.13	0.15	0.12	0.08	0.06	0.09	0.133333	0.0766667	16	21	16.05	10	8	12	17.6833	10	0.866532	0.237682	-0.262529	-0.631239	0.503898	0.00730299	0.639827	0.686017	0.28938	0.454739	0.0299271	0.930934	0.998776	0.704175	0.840943
102551641	'LOC102551641'	mRNA
102551647	'LOC102551647'	mRNA	0.99	1.13	0.65	1.28	1	0.77	0.923333	1.01667	8	9	5	10	8	6	7.33333	8	-0.0813887	0.93736	0.893717	1.02003	0.0522468	0.848345	0.293701	0.327501	0.250842	0.946374	0.930006	0.708704	0.998776	0.66215	0.995859
102551660	'Eml3'	mRNA	9.21	9.96	12.85	11.06	11.79	8.6	10.6733	10.4833	434	479	590	533	570	419	501	507.333	0.0260188	0.390374	0.112498	0.353718	0.284143	0.6199	0.0215702	0.327594	0.0135318	0.0967905	0.77737	0.190862	0.998776	0.120571	0.418059
102551679	'LOC102551679'	mRNA
102551683	'LOC102551683'	mRNA	0.13	0.38	0.2	0.38	0.69	0.13	0.236667	0.4	2.04	6.09	3.04	6.07	11.11	2.04	3.72333	6.40667	-0.738837	-0.567235	-0.469902	0.18178	-0.0915466	0.165676	0.565329	0.631355	0.845906	0.933113	0.334437	0.904381	0.998776	0.960938	0.99205
102551692	'LOC102551692'	mRNA	0	0.21	0.07	0.07	0.14	0	0.0933333	0.07	0	3	1	1	2	0	1.33333	1	0.45918	0.458737	-2.30563	0.013328	2.76666	0.675287	0.830339	0.492806	0.995236	0.411068	0.815949	0.952015	0.998776	0.999537	0.807379
102551694	'Klln'	mRNA	0.05	0.16	0.12	0.07	0.23	0.26	0.11	0.186667	2	7	5	3	10	11	4.66667	8	-0.733465	-1.03589	-0.49561	-0.30398	-0.538054	0.123751	0.204127	0.50177	0.686869	0.555997	0.272805	0.60263	0.998776	0.947406	0.897639
102551714	'LOC102551714'	mRNA	1	0.17	1.1	1.18	1.68	1.48	0.756667	1.44667	16.31	4.67	9.27	8.74	15.67	14.67	10.0833	13.0267	-0.325353	1.12477	1.47315	1.4201	-0.344646	0.349733	0.199278	0.0577927	0.0660744	0.646709	0.554507	0.596671	0.998776	0.328054	0.935462
102551716	'Nkain2'	mRNA	27.04	28.28	32.17	27.18	28.31	26.98	29.1633	27.49	1213	1303	1413	1246	1303	1251	1309.67	1266.67	0.0923049	-0.0986341	0.115815	-0.199396	-0.208327	0.00491556	0.394135	0.119676	0.0150949	0.0728793	0.0215365	0.79673	0.998776	0.130216	0.36116
102551737	'LOC102551737'	mRNA	0.25	0.04	0.07	0	0.07	0.07	0.12	0.0466667	7	1	2	0	2	2	3.33333	1.33333	1.36607	0.223903	-0.994567	-1.14823	1.22096	0.0921953	0.856186	0.483199	0.445223	0.403297	0.218961	0.960806	0.998776	0.842504	0.801764
102551754	'LOC102551754'	mRNA
102551771	'LOC102551771'	mRNA
102551788	'LOC102551788'	mRNA	0	0	0	0	0	0.03	0	0.01	0	0	0	0	0	1	0	0.333333		-1.79275	0.658478	-0.881574	-2.42958		0.657024	0.781415	0.779047	0.510088		0.930934	0.998776	0.953048	0.871085
102551806	'LOC102551806'	mRNA	0	0.24	0	0	0.07	0.17	0.08	0.08	0	3	0	0	1	2	1	1	0.0441422	0.0292886	-1.33629	0.0183747	1.36535	0.970106	0.989711	0.602717	0.9929	0.694419	0.995187	0.996613	0.998776	0.999537	0.948041
102551819	'LOC102551819'	mRNA	1.26	1.54	0.69	0.98	1.16	1.31	1.16333	1.15	87	110	47	70	83	94	81.3333	82.3333	0.0265123	-0.0947341	0.258743	-0.115271	-0.346644	0.838656	0.78006	0.323467	0.662457	0.312373	0.923859	0.950386	0.998776	0.936386	0.725152
102551823	'LOC102551823'	mRNA
102551828	'LOC102551828'	mRNA	1.96	1.73	2.09	2.26	2	1.64	1.92667	1.96667	127	115	133	150	133	110	125	131	-0.0234965	0.18282	0.0292597	0.197632	0.159597	0.821469	0.400779	0.895447	0.363568	0.499987	0.912045	0.802022	0.998776	0.777446	0.866394
102551838	'LOC102551838'	mRNA	0	0.02	0	0.01	0.05	0.02	0.00666667	0.0266667	0	1.81	0	1.27	4.67	2	0.603333	2.64667	-2.08901	0.0679826	-0.817164	2.72346	0.890729	0.0461895	0.986707	0.841276	0.189888	0.827203	0.130497	0.995551	0.998776	0.58119	0.955309
102551846	'Zfp174'	mRNA	1.22	1.84	1.45	2.05	1.41	1.38	1.50333	1.61333	55	85	64	94	65	64	68	74.3333	-0.0843324	-0.606638	-0.0847466	-0.525602	-0.515445	0.546049	0.0201733	0.696198	0.038551	0.0510056	0.722737	0.182942	0.998776	0.235943	0.298727
102551847	'LOC102551847'	mRNA																		-0.893798	-0.817164	-0.944245			0.826617	0.841276	0.817			0.950386	0.998776	0.953048
102551852	'LOC102551852'	mRNA
102551882	'LOC102551882'	mRNA	0	0	0.15	0.05	0.1	0	0.05	0.05	0	0	2.99	1	2	0	0.996667	1	0.0393252	1.01349	0.144617	1.50129	0.876618	0.973389	0.783708	0.971032	0.596769	0.814974	0.996028	0.950386	0.998776	0.9252	0.955309
102551887	'Fam177b'	mRNA
102551890	'LOC102551890'	mRNA	0.04	0.1	0.09	0.1	0.04	0.16	0.0766667	0.1	2	5	4	5	2	8	3.66667	5	-0.403317	1.20223	0.151938	1.60007	1.05688	0.478621	0.384975	0.931795	0.224853	0.445428	0.671421	0.789873	0.998776	0.630636	0.834092
102551899	'LOC102551899'	mRNA	0.8	1.46	2.1	0.49	0.91	1.22	1.45333	0.873333	13	24	33	8	15	20	23.3333	14.3333	0.74716	0.59073	0.395455	-0.169091	0.202503	0.00667502	0.278613	0.455244	0.770952	0.720902	0.0277584	0.694009	0.998776	0.953048	0.955309
102551901	'LOC102551901'	mRNA	2.04	2.63	0.6	1.75	0.74	1.41	1.75667	1.3	42.07	55.27	12.12	36.42	15.43	29.63	36.4867	27.16	0.470028	0.342377	-0.222114	-0.136604	0.568203	0.0251617	0.524199	0.591096	0.763405	0.30279	0.0817405	0.882397	0.998776	0.953048	0.714493
102551929	'LOC102551929'	mRNA	0	0.07	0.31	0.23	0.3	0.15	0.126667	0.226667	0	1	4	3	4	2	1.66667	3	-0.803855	-0.169655	0.382363	0.603325	-0.547781	0.307487	0.916815	0.794844	0.639757	0.76461	0.509384	0.982705	0.998776	0.932741	0.955309
102551936	'LOC102551936'	mRNA
102551947	'LOC102551947'	mRNA
102551957	'LOC102551957'	mRNA	0.04	0.02	0	0.04	0.06	0	0.02	0.0333333	2	1	0	1.89	3.32	0	1	1.73667	-0.752179	-0.359232	0.576963	0.0222438	-0.942709	0.463514	0.850382	0.742003	0.990476	0.64835	0.657663	0.959465	0.998776	0.999537	0.935462
102551980	'LOC102551980'	mRNA	3.59	3.47	5.29	3.98	3.83	4.21	4.11667	4.00667	70.86	69.55	101.4	79.24	76.71	84.37	80.6033	80.1067	0.0530594	0.456588	0.203775	0.392824	0.259247	0.686361	0.161196	0.516486	0.165284	0.435612	0.821879	0.540864	0.998776	0.543145	0.826934
102552000	'LOC102552000'	mRNA	3.24	3.24	2.21	2.48	2.34	3.59	2.89667	2.80333	235.67	246.37	158.76	184.93	176.75	276.97	213.6	212.883	0.0489908	0.0588648	0.111756	0.00747226	-0.0464013	0.543608	0.778602	0.579507	0.971438	0.853827	0.720726	0.950386	0.998776	0.999537	0.962605
102552016	'LOC102552016'	mRNA	0	0.04	0	0.04	0	0.04	0.0133333	0.0266667	0	1	0	1	0	1	0.333333	0.666667	-0.955858	1.02976	2.58033	1.87163	-1.54759	0.577412	0.800761	0.427666	0.643008	0.587527	0.746271	0.950386	0.998776	0.932741	0.914024
102552046	'LOC102552046'	mRNA
102552047	'LOC102552047'	mRNA	0.59	1.18	1.97	0.72	1.89	0.72	1.24667	1.11	5	10	16	6	16	6	10.3333	9.33333	0.190984	-0.00799498	0.0383205	-0.212362	-0.0399372	0.611373	0.99217	0.958352	0.791744	0.956485	0.77057	0.997246	0.998776	0.953048	0.997642
102552055	'LOC102552055'	mRNA	0.87	0.65	0.06	0.99	1.46	1.02	0.526667	1.15667	47	36	3	55	81	57	28.6667	64.3333	-1.12205	1.11514	0.371384	2.25301	0.746929	4.3047e-10	0.16066	0.503618	5.07766e-08	0.334318	7.90395e-09	0.540566	0.998776	6.87697e-06	0.74315
102552068	'LOC102552068'	mRNA	0.03	0.03	0.05	0.08	0.05	0.01	0.0366667	0.0466667	2.03	2.06	3.23	5.4	3.24	1.01	2.44	3.21667	-0.354543	-1.29019	-0.382629	-0.983151	-0.906825	0.614397	0.215607	0.701335	0.347835	0.460749	0.773109	0.619551	0.998776	0.765738	0.845382
102552069	'LOC102552069'	mRNA	0.09	0	0.28	0.19	0.27	0.47	0.123333	0.31	0.5	0	1.5	1	1.5	2.5	0.666667	1.66667	-1.27779	-0.822136	0.082226	1.0223	-0.889495	0.26538	0.793199	0.974668	0.624253	0.776875	0.462291	0.950386	0.998776	0.932741	0.955309
102552073	'LOC102552073'	mRNA	0.32	0.32	0.33	0.7	0.53	0.43	0.323333	0.553333	3	3	3	6.5	5	4	3	5.16667	-0.740129	-0.667805	0.00902621	0.0186247	-0.669695	0.212481	0.505869	0.992432	0.983877	0.522004	0.397359	0.873158	0.998776	0.999537	0.876852
102552101	'LOC102552101'	mRNA	0.18	0.13	0.18	0.26	0.11	0.13	0.163333	0.166667	8	6	8	12	5	6	7.33333	7.66667	-0.0199881	-0.377282	-0.201144	-0.368551	-0.170233	0.962938	0.594169	0.77524	0.62034	0.817488	0.99236	0.919246	0.998776	0.932741	0.955309
102552104	'LOC102552104'	mRNA
102552128	'LOC102552128'	mRNA
102552137	'LOC102552137'	mRNA
102552143	'LOC102552143'	mRNA	0	0.12	0	0	0	0.12	0.04	0.04	0	1	0	0	0	1	0.333333	0.333333	0.0441422	1.02976		0.979309	0.890729	0.982738	0.800761		0.810331	0.827203	0.994258	0.950386		0.953048	0.955309
102552166	'LOC102552166'	mRNA	0.57	0.96	0.19	0.41	0.36	0.86	0.573333	0.543333	30.71	53.37	10.31	22.92	20.22	48.33	31.4633	30.49	0.0894776	-1.04963	-0.373845	-1.12681	-0.674007	0.672465	0.0367187	0.243059	0.00447573	0.219168	0.814453	0.255924	0.998776	0.0579674	0.624266
102552169	'LOC102552169'	mRNA	0	0	0.01	0	0	0	0.00333333	0	0	0	0.16	0	0	0	0.0533333	0			3.93234		-3.86075			0.102156		0.162532			0.998776		0.542488
102552170	'LOC102552170'	mRNA	0	0.1	0.16	0.03	0.03	0.17	0.0866667	0.0766667	0	5	6	2	1	7	3.66667	3.33333	0.181646	-0.37681	0.322575	-0.573019	-0.7021	0.773084	0.755183	0.756469	0.612595	0.60234	0.881859	0.950386	0.998776	0.931339	0.921123
102552182	'LOC102552182'	mRNA	12.01	15.82	14.11	9.28	23.56	30.14	13.98	20.9933	135	178	152	103	265	336	155	234.667	-0.554203	-0.436389	-0.783333	0.114694	0.352713	8.15269e-11	0.0762681	0.00100224	0.827901	0.151153	1.65575e-09	0.374064	0.311067	0.955507	0.524431
102552195	'LOC102552195'	mRNA	0.03	0.02	0.01	0	0	0.02	0.02	0.00666667	3.12	3.09	1.05	0	0	2.06	2.42	0.686667	1.86147	2.75811	0.940824	0.911583	1.78666	0.0727671	0.177538	0.783842	0.797545	0.364761	0.183771	0.566224	0.998776	0.953048	0.770913
102552199	'Tgm7'	mRNA	1.12	1.32	1.28	1.33	1	1.38	1.24	1.23667	108	132	122	132	100	139	120.667	123.667	0.00871271	-0.0904947	-0.114546	-0.105419	0.0299537	0.934842	0.665436	0.560055	0.624429	0.884564	0.980734	0.933286	0.998776	0.932741	0.974951
102552204	'LOC102552204'	mRNA	0.31	0.57	0.61	0.28	0.3	0.28	0.496667	0.286667	1.63	2.85	2.94	1.34	1.52	1.34	2.47333	1.4	0.865172	2.28716	0.963568	1.49844	1.30465	0.316361	0.298922	0.754959	0.560458	0.497744	0.52011	0.712271	0.998776	0.907151	0.864602
102552223	'LOC102552223'	mRNA
102552244	'LOC102552244'	mRNA
102552286	'LOC102552286'	mRNA
102552311	'LOC102552311'	mRNA
102552318	'LOC102552318'	mRNA	0.05	0	0	0	0	0	0.0166667	0	1	0	0	0	0	0	0.333333	0		1.02976	1.10639		-0.0710441		0.800761	0.786282		0.986109		0.950386	0.998776		0.997642
102552324	'LOC102552324'	mRNA																			1.10639		-1.03282			0.786282		0.80018			0.998776		0.955309
102552326	'LOC102552326'	mRNA
102552331	'LOC102552331'	mRNA	1.3	0.52	0.9	0.77	1.33	0.57	0.906667	0.89	27	11	18	16	28	12	18.6667	18.6667	0.0441422	0.236726	-0.0167896	0.183035	0.257945	0.871374	0.676289	0.975563	0.742705	0.657973	0.943752	0.938131	0.998776	0.953048	0.935462
102552337	'LOC102552337'	mRNA
102552348	'LOC102552348'	mRNA	0	0	0	0.05	0	0	0	0.0166667	0	0	0	1	0	0	0	0.333333				0.979309					0.810331					0.953048
102552360	'LOC102552360'	mRNA	0	0.13	0.21	0.4	0.2	0.13	0.113333	0.243333	0	2	3	6	3	2	1.66667	3.66667	-1.09336	-1.60416	-0.523611	-0.526193	-1.07778	0.14444	0.206549	0.605801	0.607099	0.442318	0.304839	0.605896	0.998776	0.928628	0.832087
102552367	'LOC102552367'	mRNA	0.29	0.37	0.26	0.1	0.28	0.37	0.306667	0.25	8.61	11.21	7.49	3	8.5	11.16	9.10333	7.55333	0.313424	0.673307	-1.41437	0.387671	2.08658	0.443535	0.389539	0.235859	0.65938	0.0520019	0.640733	0.793083	0.998776	0.935047	0.301561
102552378	'LOC102552378'	mRNA	0.02	0	0.06	0	0	0.04	0.0266667	0.0133333	1	0	3	0	0	2	1.33333	0.666667	1.04414	0.51064	-0.404947	-0.575951	0.923409	0.389386	0.810962	0.863078	0.827415	0.682762	0.593629	0.950386	0.998776	0.955507	0.945292
102552384	'LOC102552384'	mRNA	0	0	0	0.03	0	0	0	0.01	0	0	0	2	0	0	0	0.666667		-1.78371	-0.743429	0.0191899	-1.03282		0.658706	0.823981	0.995266	0.80018		0.930934	0.998776	0.999537	0.955309
102552387	'LOC102552387'	mRNA
102552404	'LOC102552404'	mRNA	0.05	0.05	0	0.02	0.05	0.02	0.0333333	0.03	2	2	0	1	2	1	1.33333	1.33333	0.0441422	0.46278	1.10235	0.433965	-0.634746	0.965484	0.80777	0.51572	0.812057	0.708642	0.993533	0.950386	0.998776	0.953048	0.953332
102552463	'Zfp446'	mRNA	6.58	8.91	8.69	8.63	8.33	8.48	8.06	8.48	303	414	377	395	384	397	364.667	392	-0.0601331	0.522734	-0.00393689	0.577197	0.531919	0.320864	0.00191739	0.978225	9.07714e-06	0.00249529	0.522737	0.0447965	0.998776	0.000537849	0.0444885
102552474	'LOC102552474'	mRNA
102552482	'LOC102552482'	mRNA	3.59	3.66	4.92	3.82	4.17	4.53	4.05667	4.17333	47.06	54.26	62.43	50.7	63.52	60.85	54.5833	58.3567	-0.0522948	0.396234	0.0427832	0.429148	0.359446	0.738729	0.228242	0.901979	0.176519	0.29228	0.858036	0.635928	0.998776	0.561102	0.705745
102552485	'LOC102552485'	mRNA
102552497	'Pcdhgb6'	mRNA	1.21	0.89	0.54	0.83	1	1.3	0.88	1.04333	59.99	45.54	26.5	42.02	51	67	44.01	53.34	-0.233244	-0.908715	-0.213711	-0.652205	-0.689186	0.168096	0.0216978	0.475406	0.0512108	0.0566991	0.337957	0.191545	0.998776	0.281778	0.314958
102552503	'LOC102552503'	mRNA	0	0.03	0	0.02	0	0.03	0.01	0.0166667	0	1	0	1	0	1	0.333333	0.666667	-0.955858	0.0679826	0.144618	0.910239	-0.0710441	0.577412	0.986707	0.969615	0.771692	0.986109	0.746271	0.995551	0.998776	0.953048	0.997642
102552527	'LOC102552527'	mRNA	2.72	2.77	2.87	2.63	2.28	2.37	2.78667	2.42667	207	217	214	205	178	187	212.667	190	0.206737	0.435705	0.219966	0.221702	0.221584	0.0128299	0.0471772	0.300051	0.291689	0.235083	0.0474339	0.291711	0.998776	0.706439	0.643343
102552540	'LOC102552540'	mRNA	16.84	6.25	12.74	19.34	6.47	24.91	11.9433	16.9067	367.11	138.68	269.91	415.17	143.36	537.42	258.567	365.317	-0.454469	-0.492591	0.124792	-0.0541276	-0.613089	1.3406e-11	0.2056	0.755433	0.933613	0.0454128	2.98549e-10	0.60453	0.998776	0.991291	0.279158
102552542	'LOC102552542'	mRNA
102552549	'LOC102552549'	mRNA	4.4	4.11	3.76	4.1	4.21	3.38	4.09	3.89667	41.91	38.95	34.11	38.21	39.9	31.56	38.3233	36.5567	0.112231	0.933917	0.0878758	0.81994	0.848512	0.559941	0.0312843	0.865697	0.0613645	0.0550734	0.734104	0.236641	0.998776	0.314724	0.310197
102552551	'Smim6'	mRNA	0.07	0.14	0.15	0.33	0.12	0.16	0.12	0.203333	4	6	4	13	7	12	4.66667	10.6667	-1.1485	-0.715693	0.477311	0.429751	-1.18602	0.00959962	0.404283	0.515003	0.556523	0.137035	0.0373927	0.804765	0.998776	0.905771	0.500588
102552569	'LOC102552569'	mRNA
102552619	'LOC102552619'	mRNA																		-0.893798	-0.817164	-0.944245			0.826617	0.841276	0.817			0.950386	0.998776	0.953048
102552627	'LOC102552627'	mRNA
102552638	'LOC102552638'	mRNA	0	0	0	0.08	0	0.21	0	0.0966667	0	0	0	1	0	2	0	1		-0.893798	0.144618	1.49558	-1.03282		0.826617	0.969615	0.598009	0.80018		0.950386	0.998776	0.925357	0.955309
102552640	'LOC102552640'	mRNA	5.1	4.71	4.99	4.93	4.4	2.13	4.93333	3.82	184.86	175.07	177	182.4	163.42	79.46	178.977	141.76	0.380463	0.53116	-0.00885303	0.142345	0.545557	4.56976e-05	0.00395735	0.964223	0.616918	0.00410811	0.000371569	0.0710827	0.998776	0.932741	0.0627462
102552651	'LOC102552651'	mRNA
102552659	'LOC102552659'	mRNA	2.26	1.61	5.04	4.18	4.81	1.79	2.97	3.59333	84.68	61.88	184.95	160.04	184.96	69.07	110.503	138.023	-0.27668	0.586709	0.105822	0.844707	0.487541	0.00904348	0.161406	0.671095	0.0112286	0.242776	0.0357331	0.5409	0.998776	0.106399	0.652926
102552663	'LOC102552663'	mRNA	0.13	0.07	0.03	0.07	0.03	0.19	0.0766667	0.0966667	4	2	1	2	1	6	2.33333	3	-0.318428	-0.129624	-0.864164	0.187637	0.739634	0.660136	0.919438	0.552947	0.883357	0.621915	0.805539	0.983738	0.998776	0.974077	0.929273
102552667	'LOC102552667'	mRNA
102552669	'LOC102552669'	mRNA
102552675	'LOC102552675'	mRNA	0.48	0.2	0.85	0.48	0.4	0.41	0.51	0.43	7	3	12	7	6	6	7.33333	6.33333	0.255646	-0.0408353	-0.204269	-0.319707	0.170029	0.570992	0.95973	0.789201	0.677875	0.841457	0.743124	0.995551	0.998776	0.94312	0.95836
102552698	'LOC102552698'	mRNA	0.01	0	0	0	0	0.01	0.00333333	0.00333333	0.5	0	0	0	0	0.5	0.166667	0.166667	0.0441422					0.987793					0.992842
102552705	'Pcdhgb4'	mRNA	0.94	0.54	0.2	0.72	0.59	0.88	0.56	0.73	42	25	9	33	27	41	25.3333	33.6667	-0.366142	-0.987278	-0.101663	-0.617095	-0.879822	0.0929874	0.0604625	0.777704	0.0938745	0.108955	0.220421	0.332538	0.998776	0.403591	0.444299
102552708	'LOC102552708'	mRNA	0.36	0	0	1.13	0	0.29	0.12	0.473333	1.42	0	0	4	0	1	0.473333	1.66667	-1.77189	-3.7337	-0.624507	-1.56922	-3.09192	0.156274	0.0274109	0.583739	0.233483	0.133067	0.322219	0.218585	0.998776	0.639658	0.493603
102552729	'LOC102552729'	mRNA	0.49	0.3	0.43	0.33	0.18	0.11	0.406667	0.206667	13	8	11	9	5	3	10.6667	5.66667	0.956679	1.26239	0.814765	0.293748	0.455636	0.0235338	0.110051	0.344584	0.760187	0.516302	0.0776934	0.448315	0.998776	0.953048	0.873472
102552731	'LOC102552731'	mRNA	0	0	0.14	0.12	0	0.12	0.0466667	0.08	0	0	2	2	0	2	0.666667	1.33333	-0.955858	-1.70141	-0.94121	-0.788154	-0.782036	0.430723	0.407194	0.613027	0.640035	0.803251	0.631476	0.806373	0.998776	0.932741	0.955309
102552748	'LOC102552748'	mRNA
102552783	'Ac1576'	mRNA	0.57	0.81	0.2	0.57	1	0.87	0.526667	0.813333	9	13	3	9	16	14	8.33333	13	-0.597404	-1.49589	0.0604728	-0.889599	-1.54956	0.101783	0.0246762	0.899969	0.108999	0.0147718	0.235379	0.206074	0.998776	0.434552	0.144243
102552784	'LOC102552784'	mRNA	0	0	0.05	0.03	0	0.02	0.0166667	0.0166667	0	0	4.05	2.76	0	2	1.35	1.58667	-0.188897	-0.470876	-0.0977054	-0.566685	-0.370298	0.846167	0.806435	0.94774	0.735767	0.851171	0.92858	0.950386	0.998776	0.953048	0.961545
102552799	'LOC102552799'	mRNA
102552805	'LOC102552805'	mRNA	0.2	0.14	0.16	0.31	0.28	0.2	0.166667	0.263333	10.46	7.57	8.13	16.99	15.42	11.11	8.72	14.5067	-0.690174	-1.04032	-0.685116	-0.343264	-0.346552	0.0494071	0.0953074	0.261514	0.540536	0.624091	0.137664	0.418643	0.998776	0.896539	0.929273
102552823	'LOC102552823'	mRNA	0.54	1.29	0.76	0.85	0.76	0.94	0.863333	0.85	26	64	36	42	38	47	42	42.3333	0.0327374	0.0233999	-0.0862919	-0.00709186	0.11491	0.856777	0.95754	0.811182	0.984279	0.784839	0.935744	0.995551	0.998776	0.999537	0.955309
102552838	'Mc1r'	mRNA	0.16	0.11	0.15	0.23	0.1	0.1	0.14	0.143333	11	8	10	16	7	7	9.66667	10	-0.0047674	0.283769	-0.926127	0.277962	1.2157	0.989874	0.677324	0.282574	0.703557	0.137754	0.994017	0.938811	0.998776	0.953048	0.502217
102552844	'LOC102552844'	mRNA
102552860	'LOC102552860'	mRNA	0.12	0.26	0.09	0.21	0.1	0.21	0.156667	0.173333	3.28	7	2.39	5.55	2.77	5.74	4.22333	4.68667	-0.106038	0.309163	0.115191	0.273901	0.19952	0.8494	0.811941	0.927052	0.826613	0.856456	0.930709	0.950386	0.998776	0.955507	0.963508
102552880	'LOC102552880'	mRNA	10.09	10.32	7.99	9.38	7.22	10.26	9.46667	8.95333	319	334	262	327	250	354	305	310.333	0.0191328	-0.00607371	-0.24262	-0.0290428	0.242337	0.775712	0.974474	0.159984	0.877234	0.154559	0.882645	0.995551	0.998776	0.972192	0.530771
102552882	'LOC102552882'	mRNA	0.32	0.14	0.13	0.25	0.29	0.28	0.196667	0.273333	6	3	3	4	5	6	4	5	-0.277786	0.480593	1.0424	0.752598	-0.557287	0.617971	0.671106	0.309529	0.483918	0.54925	0.776086	0.935412	0.998776	0.865271	0.893187
102552889	'LOC102552889'	mRNA	0.48	0.38	0.2	0.39	0	0.58	0.353333	0.323333	5.24	4.15	2.07	4.14	0	6.17	3.82	3.43667	0.196705	-0.0658536	0.108204	-0.249927	-0.169889	0.750577	0.949417	0.916903	0.838809	0.872105	0.866039	0.994915	0.998776	0.959037	0.970614
102552895	'LOC102552895'	mRNA	3.03	4.23	2.87	5.1	4.19	3.31	3.37667	4.2	171	246	159	295	243	194	192	244	-0.301633	-0.170896	0.283568	0.130928	-0.448538	0.000164906	0.469785	0.110948	0.534751	0.0282243	0.00115685	0.854405	0.998776	0.895959	0.211459
102552901	'LOC102552901'	mRNA																		-0.893798	-0.817164	-0.944245			0.826617	0.841276	0.817			0.950386	0.998776	0.953048
102552911	'LOC102552911'	mRNA	0	0.02	0.01	0.01	0.01	0	0.01	0.00666667	0	2	1	1	2	0	1	1	0.0441422	1.53644	1.95917	1.50129	-0.420491	0.970106	0.591285	0.443065	0.596805	0.841208	0.995187	0.917794	0.998776	0.9252	0.958248
102552920	'LOC102552920'	mRNA	10.98	9.19	9.58	9.88	9.52	9.55	9.91667	9.65	373	320	318	342	331	334	337	335.667	0.0498615	0.291178	0.052297	0.234802	0.244702	0.437549	0.0540689	0.705737	0.0787676	0.112534	0.635043	0.314005	0.998776	0.364894	0.451898
102552923	'LOC102552923'	mRNA
102552939	'Dynap'	mRNA
102552940	'LOC102552940'	mRNA
102552988	'LOC102552988'	mRNA	0.07	0.06	0.02	0.11	0.04	0.05	0.05	0.0666667	4	3	1	6	2	3	2.66667	3.66667	-0.415289	0.253096	-1.63959	0.671145	1.89746	0.532983	0.846814	0.369078	0.587305	0.281821	0.715736	0.958572	0.998776	0.921222	0.695209
102552996	'LOC102552996'	mRNA	0.04	0.02	0.06	0.08	0.02	0.02	0.04	0.04	2	1	3	4	1	1	2	2	0.0441422	-0.337485	-0.166204	-0.402635	-0.171	0.957733	0.802917	0.91169	0.776101	0.916995	0.990627	0.950386	0.998776	0.953048	0.987316
102553001	'LOC102553001'	mRNA	1.08	1.28	2.35	1.11	1.11	1.23	1.57	1.15	61	70	124	60	65	71	85	65.3333	0.423786	0.399964	0.064072	-0.0419013	0.34135	0.00189724	0.287754	0.822814	0.888172	0.328364	0.00956007	0.703567	0.998776	0.975816	0.738916
102553002	'Zscan22'	mRNA	3.15	2.63	2.56	3.09	2.91	2.78	2.78	2.92667	283	244	226	286	270	260	251	272	-0.0717771	-0.314087	-0.0258458	-0.247687	-0.282646	0.324612	0.0498163	0.843926	0.0771935	0.0674093	0.527697	0.300593	0.998776	0.360331	0.346976
102553010	'LOC102553010'	mRNA	530.36	160.87	232.21	411.25	278.97	458.02	307.813	382.747	10622.8	3274.19	4513.09	8298.16	5673.51	9322.4	6136.69	7764.69	-0.295325	6.09875	0.144534	6.38436	5.95986	2.05676e-96	4.25421e-21	0.638681	2.95663e-52	8.21342e-29	8.41123e-94	2.69022e-17	0.998776	2.80303e-48	7.79043e-25
102553014	'LOC102553014'	mRNA	0	0.26	0.06	0.18	0	0.38	0.106667	0.186667	0	5.64	1.25	3.03	0	8.2	2.29667	3.74333	-0.66064	-0.539029	-0.199088	0.306629	-0.339073	0.336856	0.716327	0.874502	0.817139	0.831173	0.541243	0.950386	0.998776	0.953048	0.955563
102553031	'LOC102553031'	mRNA	0.08	0.35	0.2	0.08	0.25	0.05	0.21	0.126667	3	13	7	3	9	2	7.66667	4.66667	0.760349	0.883078	1.03085	0.12939	-0.139398	0.114394	0.352685	0.250664	0.903415	0.8722	0.257252	0.761692	0.998776	0.980387	0.970614
102553032	'LOC102553032'	mRNA																			1.93449		-1.8566			0.632431		0.646231			0.998776		0.935462
102553035	'LOC102553035'	mRNA																			1.10639		-1.03282			0.786282		0.80018			0.998776		0.955309
102553055	'LOC102553055'	mRNA
102553065	'LOC102553065'	mRNA	0.06	0	0.12	0.15	0	0.05	0.06	0.0666667	1	0	2	2.61	0	0.97	1	1.19333	-0.210855	2.54398		1.87	2.4051	0.851583	0.478483		0.643309	0.510099	0.93242	0.860443		0.932741	0.871085
102553069	'LOC102553069'	mRNA
102553085	'LOC102553085'	mRNA	0.09	0	0.28	0.19	0.27	0.47	0.123333	0.31	0.5	0	1.5	1	1.5	2.5	0.666667	1.66667	-1.27779	-0.822136	0.082226	1.0223	-0.889495	0.26538	0.793199	0.974668	0.624253	0.776875	0.462291	0.950386	0.998776	0.932741	0.955309
102553088	'LOC102553088'	mRNA	0.23	0.06	0.06	0.12	0.06	0.08	0.116667	0.0866667	11	3	3	6	3	4	5.66667	4.33333	0.431165	0.0651588	0.388078	-0.371903	-0.319271	0.415158	0.946495	0.651884	0.697462	0.732447	0.616747	0.993884	0.998776	0.951639	0.955309
102553099	'LOC102553099'	mRNA	0	0.44	0	0	0	0.15	0.146667	0.05	0	4.67	0	0	0	1.57	1.55667	0.523333	1.6168	-3.50304	-6.23863	-5.40292	2.73944	0.192214	0.214674	0.110819	0.00112745	0.490718	0.369875	0.617921	0.998776	0.0226503	0.862334
102553110	'LOC102553110'	mRNA
102553119	'Mettl21a'	mRNA	2.1	2.19	3.03	2.4	2.58	1.84	2.44	2.27333	51	55	72	58	61	44	59.3333	54.3333	0.171147	0.300567	0.0370444	0.118703	0.269523	0.273577	0.334075	0.901811	0.698598	0.389594	0.471709	0.744409	0.998776	0.952068	0.791539
102553138	'LOC102553138'	mRNA	0.08	0.03	0.05	0.08	0.14	0.05	0.0533333	0.09	4.07	1.49	2.45	3.91	7.03	2.75	2.67	4.56333	-0.729106	-1.02653	-1.10797	-0.3008	0.0750351	0.247488	0.371687	0.374589	0.77305	0.961393	0.44044	0.778335	0.998776	0.953048	0.997642
102553140	'LOC102553140'	mRNA	0.2	0.14	0.11	0.14	0.14	0.14	0.15	0.14	7	5	4	5	5	5	5.33333	5	0.137252	1.47593	1.20901	1.33436	0.264347	0.791169	0.201877	0.335057	0.2585	0.78689	0.89309	0.599745	0.998776	0.670418	0.955309
102553148	'Cfap58'	mRNA	0	0	0.01	0.01	0	0	0.00333333	0.00333333	0	0	0.5	0.72	0	0	0.166667	0.24	-0.481927					0.854817					0.934454
102553150	'LOC102553150'	mRNA	0	0	0.12	0	0	0	0.04	0	0	0	2	0	0	0	0.666667	0		1.97675	1.10639		0.876136		0.624059	0.786282		0.810445		0.930905	0.998776		0.955309
102553158	'LOC102553158'	mRNA	0.37	0.44	0.23	0.27	0.63	0.46	0.346667	0.453333	12.79	15.77	7.78	9.49	22.5	16.3	12.1133	16.0967	-0.366024	0.339145	0.772068	0.766545	-0.426809	0.245562	0.607071	0.208345	0.229707	0.482594	0.438662	0.925086	0.998776	0.635188	0.857575
102553193	'LOC102553193'	mRNA	1.36	1.33	0.74	0.94	0.95	0.47	1.14333	0.786667	32.35	32.06	17	22.57	22.87	11.31	27.1367	18.9167	0.564728	1.18596	0.570587	0.585201	0.617857	0.0224829	0.0486024	0.364975	0.360635	0.231641	0.0750571	0.295999	0.998776	0.77585	0.639533
102553196	'LOC102553196'	mRNA	0	0.03	0	0	0.05	0	0.01	0.0166667	0	1	0	0	2	0	0.333333	0.666667	-0.955858	0.0679826	0.144617	0.920331	-0.0710441	0.577412	0.986707	0.970929	0.794893	0.986109	0.746271	0.995551	0.998776	0.953048	0.997642
102553208	'LOC102553208'	mRNA	0	0	0.03	0	0	0.03	0.01	0.01	0	0	1	0	0	1	0.333333	0.333333	0.0441422	1.02976		0.979309	0.890729	0.982738	0.800761		0.810331	0.827203	0.994258	0.950386		0.953048	0.955309
102553250	'LOC102553250'	mRNA	0.14	0	0	0.14	0	0	0.0466667	0.0466667	1.01	0	0	1	0	0	0.336667	0.333333	0.0584975	0.0679826	-0.817164	0.0175359	0.890729	0.977068	0.986707	0.841276	0.996571	0.827203	0.994984	0.995551	0.998776	0.999537	0.955309
102553270	'LOC102553270'	mRNA	0.36	0.38	1.34	0.78	0.23	0.55	0.693333	0.52	26	19	69	42	16	26	38	28	0.484715	2.16738	1.4194	1.65072	0.751757	0.0187596	0.00155704	0.0361137	0.00738645	0.270045	0.0649528	0.0388896	0.998776	0.0828234	0.681943
102553278	'LOC102553278'	mRNA	1.77	1.93	2.62	2.6	2.13	2.14	2.10667	2.29	76	87	112	116	92	98	91.6667	102	-0.109958	0.274356	0.275213	0.37258	0.00520204	0.358636	0.328062	0.254988	0.128728	0.984317	0.564174	0.740099	0.998776	0.476069	0.997642
102553311	'LOC102553311'	mRNA
102553316	'LOC102553316'	mRNA
102553324	'LOC102553324'	mRNA
102553382	'LOC102553382'	mRNA	0.46	1.25	0.65	0.8	0.47	0.96	0.786667	0.743333	3	8	4	5	3	6	5	4.66667	0.143678	-0.888184	-1.07763	-1.02907	0.19178	0.78863	0.324614	0.284761	0.244653	0.8737	0.891566	0.73653	0.998776	0.654354	0.971301
102553405	'LOC102553405'	mRNA	0.15	0	0	0	0	0	0.05	0	2.23	0	0	0	0	0	0.743333	0		-0.520362	-2.29808	-2.42516	1.7781		0.826757	0.448004	0.429172	0.659734		0.950386	0.998776	0.833934	0.935462
102553424	'Bhmg1'	mRNA	0	0.04	0	0	0	0.04	0.0133333	0.0133333	0	1	0	0	0	1	0.333333	0.333333	0.0441422	0.0679826	0.144617	0.0175359	-0.0710441	0.982738	0.986707	0.971032	0.996571	0.986109	0.994258	0.995551	0.998776	0.999537	0.997642
102553442	'LOC102553442'	mRNA	0	0.18	0	0	0	0	0.06	0	0	2	0	0	0	0	0.666667	0		0.918943	1.09152	-0.944245	-0.157015		0.806275	0.716994	0.817	0.956691		0.950386	0.998776	0.953048	0.997642
102553456	'LOC102553456'	mRNA	0	0.06	0.06	0	0.06	0.06	0.04	0.04	0	1	1	0	1	1	0.666667	0.666667	0.0441422	0.0751872	-0.74448	0.0258673	0.82927	0.975589	0.976463	0.805554	0.992067	0.788062	0.995873	0.995551	0.998776	0.999537	0.955309
102553495	'LOC102553495'	mRNA	0.28	0.33	0.49	0.39	0.24	0.25	0.366667	0.293333	30	37	52	44	27	28	39.6667	33	0.309603	1.03838	0.436702	0.714663	0.606482	0.113873	0.024014	0.385183	0.121534	0.203189	0.256386	0.202927	0.998776	0.461897	0.600481
102553500	'LOC102553500'	mRNA	0	0	0	0.09	0	0	0	0.03	0	0	0	2	0	0	0	0.666667		-0.893798	0.144618	0.908472	-1.03282		0.826617	0.969708	0.798299	0.80018		0.950386	0.998776	0.953048	0.955309
102553503	'LOC102553503'	mRNA
102553506	'LOC102553506'	mRNA	0.19	0.31	0.26	0.51	0.19	0.57	0.253333	0.423333	3	5	4	8	3	9	4	6.66667	-0.692823	-0.601507	0.29885	0.0849457	-0.894141	0.181343	0.534257	0.722787	0.925245	0.304164	0.355515	0.88924	0.998776	0.988537	0.716283
102553533	'LOC102553533'	mRNA																		-0.893798	-0.817164	-0.944245			0.826617	0.841276	0.817			0.950386	0.998776	0.953048
102553538	'LOC102553538'	mRNA
102553587	'Peg10'	mRNA	0.38	0.48	0.12	0.23	0.23	0.68	0.326667	0.38	13	17	4	8	8	24	11.3333	13.3333	-0.190323	-1.05213	-0.338423	-0.854058	-0.711365	0.571043	0.0927967	0.488555	0.155865	0.266659	0.742922	0.413524	0.998776	0.525974	0.677632
102553611	'LOC102553611'	mRNA	0.07	0.03	0	0.09	0.03	0	0.0333333	0.04	5	2.19	0	6.73	2.33	0	2.39667	3.02	-0.289377	0.543739	1.34317	0.700104	-0.794648	0.686976	0.762412	0.325597	0.684276	0.564025	0.822069	0.950386	0.998776	0.946772	0.902003
102553613	'LOC102553613'	mRNA	0	0	0	0	0	0.17	0	0.0566667	0	0	0	0	0	1.33	0	0.443333				0.979309					0.810331					0.953048
102553620	'LOC102553620'	mRNA	0.27	0.11	0.11	0.33	0.05	0.69	0.163333	0.356667	4.94	2	2	6	1	12.6	2.98	6.53333	-1.08836	-1.3274	-0.267272	-0.131988	-1.05545	0.0522674	0.197049	0.758393	0.892604	0.305368	0.143391	0.59377	0.998776	0.976851	0.717912
102553656	'LOC102553656'	mRNA	0	0	0.03	0	0	0	0.01	0	0	0	1	0	0	0	0.333333	0		-0.821194	-1.70601	-1.8315	0.890729		0.825498	0.672698	0.650183	0.827203		0.950386	0.998776	0.932741	0.955309
102553659	'LOC102553659'	mRNA	0.12	0.27	0.24	0	0	0.02	0.21	0.00666667	1.03	2.35	2	0	0	0.17	1.79333	0.0566667	5.02814	0.388383	0.944297	-2.8446	-0.549314	0.0159442	0.819779	0.54596	0.36138	0.689571	0.0566773	0.950386	0.998776	0.775908	0.947156
102553670	'LOC102553670'	mRNA	0.07	0.13	0.21	0.07	0.26	0.29	0.136667	0.206667	4.59	9.06	13.87	4.6	18.43	20.58	9.17333	14.5367	-0.620036	-0.614331	0.135949	0.0217126	-0.743334	0.073647	0.388646	0.815204	0.974978	0.273883	0.185317	0.792321	0.998776	0.999537	0.68557
102553671	'LOC102553671'	mRNA	0	0	0.09	0	0	0	0.03	0	0	0	1	0	0	0	0.333333	0		0.0679826	1.64111	-0.944245	-1.56511		0.986707	0.54708	0.817	0.580497		0.995551	0.998776	0.953048	0.911512
102553691	'LOC102553691'	mRNA	0	0.01	0	0.02	0.02	0	0.00333333	0.0133333	0	1	0	2	2	0	0.333333	1.33333	-1.95586	-0.82211	0.66745	1.02407	-1.47525	0.17517	0.79479	0.778749	0.648991	0.608677	0.347636	0.950386	0.998776	0.932741	0.92396
102553715	'LOC102553715'	mRNA	0.11	0.48	0	0.1	0.12	1.52	0.196667	0.58	2.5	11.03	0	2.38	2.74	33.92	4.51	13.0133	-1.48465	-3.47143	-0.314279	-1.97299	-3.15037	0.000485404	0.0522451	0.873736	0.229855	0.179294	0.00295779	0.308478	0.998776	0.635504	0.566419
102553743	'LOC102553743'	mRNA	0	0.05	0	0.05	0	0	0.0166667	0.0166667	0	1	0	1	0	0	0.333333	0.333333	0.0441422	0.0679826	-0.817164	0.0175359	0.890729	0.982738	0.986707	0.841276	0.996571	0.827203	0.994258	0.995551	0.998776	0.999537	0.955309
102553745	'Ct47b1'	mRNA
102553760	'LOC102553760'	mRNA	0.77	0.61	0.74	0.62	0.6	0.6	0.706667	0.606667	46.04	37.12	43	38.08	37	37.07	42.0533	37.3833	0.213967	-0.238737	0.0167357	-0.461158	-0.249304	0.252692	0.454021	0.957546	0.152619	0.462866	0.447401	0.843526	0.998776	0.520877	0.846565
102553763	'Znf768'	mRNA	2.77	3.59	2.98	3.46	3.46	3.5	3.11333	3.47333	165	220	174	211	212	216	186.333	213	-0.148825	-0.0770558	0.0610718	0.068423	-0.132197	0.0745244	0.673443	0.698279	0.663628	0.472347	0.186872	0.936787	0.998776	0.936656	0.852642
102553785	'LOC102553785'	mRNA	0.06	0.08	0	0.04	0	0	0.0466667	0.0133333	2	2	0	1	0	0	1.33333	0.333333	2.04414	0.44783	-1.35137	-1.4788	1.7997	0.15649	0.853594	0.662444	0.645987	0.502053	0.322	0.959958	0.998776	0.932741	0.867391
102553814	'LOC102553814'	mRNA	1.95	2.15	0.81	1.49	0.88	1.38	1.63667	1.25	20	22	8	15	9	14	16.6667	12.6667	0.440071	0.699037	0.290572	0.263775	0.413258	0.154411	0.26085	0.642481	0.672371	0.507171	0.319457	0.673	0.998776	0.940192	0.870791
102553825	'LOC102553825'	mRNA	1.33	1.96	0.8	1.19	1.16	1.88	1.36333	1.41	123	183	80	117	109	189	128.667	138.333	-0.0603683	-0.589563	-0.272504	-0.523517	-0.313145	0.553865	0.0346374	0.214455	0.024159	0.34724	0.729274	0.248527	0.998776	0.175328	0.754456
102553828	'LOC102553828'	mRNA
102553842	'Hoxd11'	mRNA	2.82	0.11	0.27	1.15	2.58	2.5	1.06667	2.07667	75	3	7	31	70	68	28.3333	56.3333	-0.947346	-1.32967	-0.391101	-0.385866	-0.936525	3.70342e-07	0.279416	0.196826	0.298599	0.276929	4.50266e-06	0.695096	0.998776	0.713758	0.689686
102553845	'LOC102553845'	mRNA	0.42	0.19	0	0.42	0.07	0	0.203333	0.163333	15.62	7.11	0	15.58	2.5	0	7.57667	6.02667	0.374345	2.50678	0.654921	2.09849	1.85126	0.40872	0.108545	0.715591	0.195534	0.226863	0.610333	0.444966	0.998776	0.590172	0.633532
102553858	'LOC102553858'	mRNA	0.04	0.03	0.06	0.02	0.03	0	0.0433333	0.0166667	4	3	5	2	3	0	4	1.66667	1.30718	-0.0425631	-0.580766	-1.36192	0.540603	0.0745485	0.968409	0.630216	0.33138	0.639979	0.186815	0.995551	0.998776	0.749537	0.935462
102553861	'LOC102553861'	mRNA
102553866	'LOC102553866'	mRNA	1.94	1.65	1.73	2.14	1.87	2	1.77333	2.00333	103	89.88	90	116	102.01	110	94.2933	109.337	-0.169407	-0.0677314	0.0439573	0.0994222	-0.106376	0.147269	0.766834	0.839438	0.64571	0.637792	0.308889	0.950386	0.998776	0.932741	0.935462
102553868	'LOC102553868'	mRNA																		-3.3747	-2.33629	-3.42516	-1.03282		0.156772	0.268836	0.147318	0.80018		0.532616	0.998776	0.510254	0.955309
102553880	'LOC102553880'	mRNA
102553881	'LOC102553881'	mRNA	1.02	1.79	0.18	0.89	0.83	1.62	0.996667	1.11333	113.93	206	20	102	95.96	188.03	113.31	128.663	-0.139184	-0.664029	-0.392201	-0.501597	-0.270698	0.194141	0.413969	0.0939881	0.0600206	0.748854	0.372786	0.810687	0.998776	0.310519	0.955309
102553890	'LOC102553890'	mRNA	0	0.04	0	0	0	0	0.0133333	0	0	1	0	0	0	0	0.333333	0		1.02976			0.890729		0.800761			0.827203		0.950386			0.955309
102553892	'LOC102553892'	mRNA
102553962	'LOC102553962'	mRNA	1.3	1.73	1.84	1.74	1.59	1.75	1.62333	1.69333	45	61.12	62	61	55.99	62	56.04	59.6633	-0.0462454	0.281097	0.105938	0.312824	0.180614	0.765283	0.362752	0.729885	0.283451	0.567815	0.876656	0.770807	0.998776	0.698079	0.904242
102553986	'LOC102553986'	mRNA	0.97	1.15	1.24	0.74	1.11	1.29	1.12	1.04667	28.5	34.61	35.59	22.25	33.28	39.09	32.9	31.54	0.105047	-0.0586389	0.397972	-0.154789	-0.450829	0.612738	0.871712	0.241133	0.691947	0.200055	0.771669	0.965509	0.998776	0.950027	0.596704
102554012	'LOC102554012'	mRNA
102554024	'LOC102554024'	mRNA																		-0.893798	-0.817164	-0.944245			0.826617	0.841276	0.817			0.950386	0.998776	0.953048
102554031	'LOC102554031'	mRNA	0.07	0.11	0.12	0.16	0.24	0.22	0.1	0.206667	4	7	7	6	13	10	6	9.66667	-0.643914	0.914804	0.636349	1.55247	0.28585	0.131395	0.347243	0.536851	0.08243	0.744558	0.285528	0.755453	0.998776	0.373913	0.955309
102554034	'LOC102554034'	mRNA	7.71	5.31	6.66	6.88	7.86	5.83	6.56	6.85667	486.54	344.73	412.27	445.35	509.89	381.65	414.513	445.63	-0.0602857	-0.103838	0.264433	-0.0527834	-0.363593	0.288657	0.624999	0.0806293	0.765968	0.0345046	0.49038	0.930934	0.998776	0.953048	0.237759
102554041	'LOC102554041'	mRNA
[truncated: 21,268 more rows]
